# Supplementary material for: Gene expression changes in damaged osteoarthritic cartilage identify a signature of non-chondrogenic and mechanical responses
Source: Osteoarthritis Cartilage. 2016 Aug;24(8):1431–40. doi: 10.1016/j.joca.2016.03.007 (PMC4989048; doi:10.1016/j.joca.2016.03.007)
Supplement: Supplementary file 2 [file mmc2.xls]

## Sheet: All expressed genes
Supplementary Table 2. Gene expression in damaged cartilage relative to intact.
Ensembl.Gene.ID	Gene.Name	log2FoldChange	FoldChange	pvalue	padj
ENSG00000187323.7	DCC	-2.67184	-6.3724	2.93615e-29	1.5958e-25
ENSG00000002933.3	TMEM176A	-1.89355	-3.71547	7.58768e-15	1.96376e-12
ENSG00000006128.7	TAC1	-1.74465	-3.35114	1.77763e-14	4.26238e-12
ENSG00000169442.4	CD52	-1.73425	-3.32706	1.27885e-10	1.2486e-08
ENSG00000165238.12	WNK2	-1.72385	-3.30317	5.78703e-22	5.55044e-19
ENSG00000180772.6	AGTR2	-1.6865	-3.21876	1.32182e-08	8.01198e-07
ENSG00000146006.6	LRRTM2	-1.62695	-3.0886	6.77676e-14	1.39867e-11
ENSG00000186827.6	TNFRSF4	-1.61643	-3.06616	1.34745e-10	1.30775e-08
ENSG00000106038.7	EVX1	-1.6129	-3.05866	6.51706e-08	3.23965e-06
ENSG00000178965.9	C1orf173	-1.60417	-3.04021	7.48284e-09	4.89991e-07
ENSG00000168065.11	SLC22A11	-1.58963	-3.00973	7.9703e-10	6.91254e-08
ENSG00000214548.8	MEG3	-1.58046	-2.99065	2.59192e-16	8.80444e-14
ENSG00000007402.7	CACNA2D2	-1.57633	-2.98211	5.70381e-20	3.57695e-17
ENSG00000110076.14	NRXN2	-1.5557	-2.93977	5.94908e-12	7.82255e-10
ENSG00000077274.7	CAPN6	-1.53833	-2.90458	8.63121e-08	4.15138e-06
ENSG00000100095.14	SEZ6L	-1.5372	-2.90231	4.65743e-10	4.14969e-08
ENSG00000140538.11	NTRK3	-1.5306	-2.88905	2.94733e-07	1.21048e-05
ENSG00000146151.8	HMGCLL1	-1.50285	-2.83402	2.42892e-09	1.84202e-07
ENSG00000167244.12	IGF2	-1.47148	-2.77306	5.11951e-21	4.17368e-18
ENSG00000235568.2	NFAM1	-1.45275	-2.73729	3.11405e-12	4.49333e-10
ENSG00000106565.13	TMEM176B	-1.45093	-2.73385	3.54396e-08	1.89457e-06
ENSG00000178882.8	FAM101A	-1.45019	-2.73244	2.01979e-11	2.36925e-09
ENSG00000102854.10	MSLN	-1.44756	-2.72746	3.01786e-07	1.23634e-05
ENSG00000144649.4	FAM198A	-1.44484	-2.72232	8.95427e-14	1.78048e-11
ENSG00000165617.8	DACT1	-1.44368	-2.72014	3.29577e-21	2.82829e-18
ENSG00000185739.9	SRL	-1.43222	-2.69861	1.9312e-07	8.35664e-06
ENSG00000187595.10	ZNF385C	-1.42435	-2.68394	1.18427e-15	3.57584e-13
ENSG00000105357.11	MYH14	-1.41961	-2.67513	8.01855e-12	1.03764e-09
ENSG00000130294.10	KIF1A	-1.41335	-2.66354	2.83717e-09	2.09322e-07
ENSG00000148600.10	CDHR1	-1.40628	-2.65053	8.0929e-10	6.98173e-08
ENSG00000146374.9	RSPO3	-1.40404	-2.64642	3.17579e-08	1.73181e-06
ENSG00000172348.10	RCAN2	-1.38538	-2.6124	1.25103e-10	1.2288e-08
ENSG00000260244.1	RP11-588K22.2	-1.37149	-2.58738	3.36854e-12	4.776e-10
ENSG00000052850.5	ALX4	-1.36866	-2.58231	1.18337e-08	7.28107e-07
ENSG00000167037.14	SGSM1	-1.36829	-2.58165	3.34145e-10	3.0512e-08
ENSG00000048540.10	LMO3	-1.36291	-2.57204	4.07077e-07	1.60712e-05
ENSG00000164116.12	GUCY1A3	-1.35653	-2.56069	4.36003e-17	1.73391e-14
ENSG00000142611.11	PRDM16	-1.35315	-2.5547	8.74945e-07	3.17728e-05
ENSG00000164591.9	MYOZ3	-1.33979	-2.53115	1.98365e-15	5.39056e-13
ENSG00000233725.2	LINC00284	-1.3387	-2.52923	6.45421e-09	4.26056e-07
ENSG00000161509.9	GRIN2C	-1.33373	-2.52054	3.04506e-09	2.21651e-07
ENSG00000152953.8	STK32B	-1.32991	-2.51386	1.65211e-28	6.70964e-25
ENSG00000179542.11	SLITRK4	-1.31932	-2.49548	7.51393e-10	6.55158e-08
ENSG00000164309.10	CMYA5	-1.31216	-2.48313	2.68383e-12	3.94233e-10
ENSG00000054938.11	CHRDL2	-1.30203	-2.46576	5.79799e-12	7.68588e-10
ENSG00000154864.7	PIEZO2	-1.29115	-2.44724	3.14863e-24	5.70426e-21
ENSG00000259295.2	RP11-561C5.3	-1.28339	-2.43411	1.17109e-06	4.01146e-05
ENSG00000174611.7	KY	-1.28261	-2.43279	3.34692e-06	0.000103551
ENSG00000205221.8	VIT	-1.27832	-2.42556	1.27922e-05	0.000318925
ENSG00000106538.5	RARRES2	-1.27782	-2.42472	2.70818e-08	1.51742e-06
ENSG00000179399.9	GPC5	-1.27466	-2.41941	1.43623e-18	6.88754e-16
ENSG00000127954.8	STEAP4	-1.27215	-2.4152	2.08243e-13	3.84482e-11
ENSG00000153902.9	LGI4	-1.26155	-2.39753	8.53673e-19	4.49004e-16
ENSG00000261959.1	RP11-893F2.14	-1.24766	-2.37455	2.91257e-08	1.6208e-06
ENSG00000179930.5	ZNF648	-1.24677	-2.37309	1.09774e-06	3.80821e-05
ENSG00000131771.9	PPP1R1B	-1.24512	-2.37038	2.02184e-09	1.55501e-07
ENSG00000066382.11	MPPED2	-1.23868	-2.35982	1.07358e-18	5.47024e-16
ENSG00000179300.3	ZCCHC5	-1.22224	-2.33308	1.20734e-11	1.50273e-09
ENSG00000198848.8	CES1	-1.20628	-2.30742	2.08867e-08	1.20765e-06
ENSG00000250534.1	RP11-475D8.1	-1.19212	-2.28488	2.1705e-06	7.02181e-05
ENSG00000152270.4	PDE3B	-1.19138	-2.28371	2.65784e-09	1.98789e-07
ENSG00000050628.16	PTGER3	-1.18938	-2.28055	4.53107e-09	3.13047e-07
ENSG00000197320.4	AC060834.2	-1.18438	-2.27266	6.24912e-09	4.15885e-07
ENSG00000135447.12	PPP1R1A	-1.18103	-2.26738	2.30139e-05	0.000516151
ENSG00000225194.2	LINC00092	-1.17044	-2.25081	1.49117e-08	8.93879e-07
ENSG00000112280.11	COL9A1	-1.17022	-2.25047	8.31307e-05	0.00150941
ENSG00000224383.3	C17orf72	-1.16954	-2.24939	1.81827e-06	5.96518e-05
ENSG00000223802.3	CERS1	-1.16931	-2.24904	2.06598e-05	0.000474449
ENSG00000259726.1	RP11-671M22.5	-1.16886	-2.24834	6.79634e-05	0.00128109
ENSG00000137496.13	IL18BP	-1.16469	-2.24185	1.38585e-14	3.42369e-12
ENSG00000162913.9	C1orf145	-1.1643	-2.24125	1.30406e-05	0.000324126
ENSG00000204018.6	TRABD2B	-1.16294	-2.23913	1.50866e-11	1.86354e-09
ENSG00000173267.9	SNCG	-1.16189	-2.2375	2.8969e-14	6.4704e-12
ENSG00000005108.10	THSD7A	-1.16112	-2.23632	7.76202e-07	2.86984e-05
ENSG00000264868.1	CTB-167B5.2	-1.16004	-2.23464	1.29673e-08	7.88925e-07
ENSG00000102466.11	FGF14	-1.15784	-2.23123	3.81765e-08	2.01446e-06
ENSG00000162512.11	SDC3	-1.1484	-2.21668	2.3978e-22	2.79258e-19
ENSG00000167191.7	GPRC5B	-1.14781	-2.21577	2.09868e-13	3.84482e-11
ENSG00000198075.5	SULT1C4	-1.14663	-2.21396	7.72482e-09	5.01806e-07
ENSG00000184454.6	NCMAP	-1.13806	-2.20084	6.7963e-05	0.00128109
ENSG00000144152.8	FBLN7	-1.13659	-2.1986	1.05961e-14	2.69951e-12
ENSG00000078549.10	ADCYAP1R1	-1.13361	-2.19406	3.81476e-05	0.000789336
ENSG00000107623.4	GDF10	-1.13353	-2.19395	1.01744e-19	6.14422e-17
ENSG00000204071.5	TCEAL6	-1.12798	-2.18552	1.19656e-10	1.18242e-08
ENSG00000196666.3	FAM180B	-1.12644	-2.18319	8.30226e-09	5.37176e-07
ENSG00000165716.5	FAM69B	-1.1253	-2.18146	9.31723e-05	0.00164769
ENSG00000251548.1	RP11-215G15.4	-1.12322	-2.17832	4.87275e-07	1.90072e-05
ENSG00000188859.5	FAM78B	-1.12177	-2.17613	3.05398e-05	0.000652624
ENSG00000228639.2	AC005152.3	-1.11787	-2.17027	5.4052e-06	0.000156539
ENSG00000188662.5	HILS1	-1.11752	-2.16974	1.80578e-12	2.75171e-10
ENSG00000007314.7	SCN4A	-1.1123	-2.1619	5.96303e-05	0.00114385
ENSG00000168209.4	DDIT4	-1.11062	-2.15939	6.90996e-11	7.26883e-09
ENSG00000105227.10	PRX	-1.10532	-2.15147	2.48893e-09	1.8788e-07
ENSG00000182580.2	EPHB3	-1.10447	-2.1502	4.41921e-07	1.7321e-05
ENSG00000073150.9	PANX2	-1.10201	-2.14653	3.48866e-05	0.000733969
ENSG00000267534.1	S1PR2	-1.09155	-2.13103	2.19674e-05	0.00049678
ENSG00000151067.16	CACNA1C	-1.08921	-2.12757	1.13944e-07	5.37106e-06
ENSG00000225472.1	RP11-120J1.1	-1.08888	-2.12709	2.51187e-05	0.000554209
ENSG00000196917.4	HCAR1	-1.08802	-2.12581	5.75827e-05	0.00111639
ENSG00000260396.1	AC012065.7	-1.08782	-2.12553	0.000123974	0.00208822
ENSG00000163075.8	PCDP1	-1.08766	-2.1253	5.73124e-05	0.00111639
ENSG00000084636.11	COL16A1	-1.08617	-2.1231	8.52104e-10	7.23622e-08
ENSG00000160111.7	CPAMD8	-1.08567	-2.12236	4.93833e-09	3.36901e-07
ENSG00000196338.8	NLGN3	-1.08346	-2.11912	7.85558e-05	0.00143936
ENSG00000129244.4	ATP1B2	-1.07615	-2.1084	7.53041e-11	7.7711e-09
ENSG00000154358.15	OBSCN	-1.07413	-2.10546	2.71283e-10	2.54211e-08
ENSG00000109265.8	KIAA1211	-1.07099	-2.10088	3.60326e-09	2.5768e-07
ENSG00000225731.1	AP001627.1	-1.07054	-2.10022	0.000355968	0.00488556
ENSG00000204682.5	C10orf114	-1.07012	-2.09961	1.89852e-06	6.20348e-05
ENSG00000160233.6	LRRC3	-1.06985	-2.09921	0.000166281	0.00265545
ENSG00000248429.1	RP11-597D13.9	-1.06805	-2.0966	3.65591e-08	1.94168e-06
ENSG00000267573.1	KRT8P5	-1.06742	-2.09569	0.000221323	0.00334136
ENSG00000146233.3	CYP39A1	-1.06686	-2.09487	1.17475e-07	5.50411e-06
ENSG00000267871.1	CTC-444N24.6	-1.06541	-2.09276	0.00035907	NA
ENSG00000141469.12	SLC14A1	-1.06452	-2.09147	6.24947e-12	8.15181e-10
ENSG00000220785.3	MTMR9LP	-1.05961	-2.08436	2.8759e-07	1.18713e-05
ENSG00000246430.2	RP11-16M8.2	-1.05907	-2.08359	6.13974e-05	0.0011736
ENSG00000145949.8	MYLK4	-1.05737	-2.08113	2.12959e-05	0.000484959
ENSG00000128284.15	APOL3	-1.05695	-2.08053	5.26896e-12	7.04184e-10
ENSG00000101213.5	PTK6	-1.05649	-2.07986	8.90186e-05	0.00159405
ENSG00000150938.5	CRIM1	-1.05555	-2.07851	5.22604e-22	5.55044e-19
ENSG00000149599.11	DUSP15	-1.05507	-2.07782	7.99343e-05	0.00145786
ENSG00000166091.15	CMTM5	-1.05285	-2.07462	4.14395e-09	2.91237e-07
ENSG00000130045.11	NXNL2	-1.05251	-2.07414	5.02471e-05	0.000990663
ENSG00000056736.5	IL17RB	-1.052	-2.07341	8.18251e-10	7.02188e-08
ENSG00000267337.1	CTC-782O7.1	-1.04721	-2.06653	0.000161733	0.00259809
ENSG00000256995.2	RP11-114G22.1	-1.0465	-2.06551	4.27358e-11	4.70816e-09
ENSG00000204248.6	COL11A2	-1.04082	-2.05739	1.40835e-10	1.35877e-08
ENSG00000136634.5	IL10	-1.04055	-2.05701	0.000110746	0.00191053
ENSG00000260236.1	RP11-708J19.1	-1.03938	-2.05534	2.12295e-05	0.000484121
ENSG00000091831.16	ESR1	-1.03826	-2.05375	3.09035e-17	1.32601e-14
ENSG00000162998.4	FRZB	-1.03689	-2.05181	1.54418e-08	9.15559e-07
ENSG00000216775.2	RP1-152L7.5	-1.03661	-2.0514	8.57664e-09	5.52736e-07
ENSG00000113319.7	RASGRF2	-1.03285	-2.04606	0.000126129	0.00211796
ENSG00000125851.5	PCSK2	-1.03259	-2.04569	0.000395816	0.00531176
ENSG00000240758.1	RP11-155G14.5	-1.02558	-2.03578	2.00168e-05	0.000463598
ENSG00000107984.5	DKK1	-1.02227	-2.03111	3.48285e-06	0.000107147
ENSG00000153291.10	SLC25A27	-1.02155	-2.03009	1.67737e-08	9.87344e-07
ENSG00000143340.6	FAM163A	-1.02102	-2.02935	0.000583539	0.00727973
ENSG00000256321.1	RP11-153K16.1	-1.01715	-2.02392	1.75449e-06	5.76755e-05
ENSG00000180592.12	SKIDA1	-1.01527	-2.02128	6.14803e-05	0.00117381
ENSG00000138795.5	LEF1	-1.01357	-2.0189	0.000383019	0.00516981
ENSG00000136883.8	KIF12	-1.00939	-2.01307	0.00069819	0.00840147
ENSG00000169282.13	KCNAB1	-1.00892	-2.01241	0.000359908	0.00492308
ENSG00000242265.1	PEG10	-1.00776	-2.01079	7.26932e-05	0.00136551
ENSG00000223814.1	RP11-543D5.2	-1.00677	-2.00941	2.20384e-06	7.10149e-05
ENSG00000235565.1	RP11-86H7.7	-1.00563	-2.00782	4.71101e-05	0.000933329
ENSG00000267414.1	RP11-456K23.1	-1.00509	-2.00706	6.08512e-06	0.000171955
ENSG00000267221.1	CTD-2132N18.2	-1.00304	-2.00422	0.000778682	0.00920697
ENSG00000178343.4	SHISA3	-1.00206	-2.00286	5.01187e-05	0.000989329
ENSG00000156750.7	AQP7P3	-0.997688	-1.9968	4.29212e-05	0.000867199
ENSG00000175356.8	SCUBE2	-0.996131	-1.99464	6.70869e-08	3.32478e-06
ENSG00000158560.10	DYNC1I1	-0.993818	-1.99145	3.30321e-15	8.82931e-13
ENSG00000235888.1	AF064858.8	-0.993421	-1.9909	0.000257755	0.00380335
ENSG00000154258.12	ABCA9	-0.991823	-1.9887	2.2862e-05	0.000514158
ENSG00000183615.5	FAM167B	-0.990986	-1.98754	0.000388787	0.00522172
ENSG00000053702.10	NRIP2	-0.989989	-1.98617	5.20557e-05	0.00102261
ENSG00000167371.12	PRRT2	-0.988496	-1.98411	1.70215e-05	0.000404571
ENSG00000049089.9	COL9A2	-0.988239	-1.98376	1.58132e-09	1.25162e-07
ENSG00000132874.9	SLC14A2	-0.987608	-1.9829	0.000604932	0.00748937
ENSG00000164742.10	ADCY1	-0.984459	-1.97857	3.90013e-05	0.000799896
ENSG00000157303.5	SUSD3	-0.984328	-1.97839	1.1111e-05	0.000284402
ENSG00000129682.9	FGF13	-0.984228	-1.97825	5.20277e-12	7.01083e-10
ENSG00000198216.6	CACNA1E	-0.983725	-1.97756	0.00102159	0.0113313
ENSG00000166501.8	PRKCB	-0.982725	-1.97619	0.000843903	0.00975875
ENSG00000135472.4	FAIM2	-0.980202	-1.97274	1.6494e-05	0.000394331
ENSG00000091129.15	NRCAM	-0.979312	-1.97152	0.000985341	0.0110192
ENSG00000089356.11	FXYD3	-0.976713	-1.96798	8.5263e-05	0.00154126
ENSG00000182853.7	VMO1	-0.969772	-1.95853	2.11029e-05	0.000482585
ENSG00000261584.1	RP11-457M11.5	-0.967634	-1.95563	0.000175249	0.00278217
ENSG00000113296.10	THBS4	-0.965258	-1.95241	9.89838e-07	3.50093e-05
ENSG00000185565.6	LSAMP	-0.963995	-1.9507	0.000705643	0.00847864
ENSG00000243319.1	FGF14-IT1	-0.960061	-1.94539	0.00124444	NA
ENSG00000155275.14	TRMT44	-0.959499	-1.94463	8.7906e-09	5.62082e-07
ENSG00000143869.5	GDF7	-0.958965	-1.94391	0.00111219	0.0121137
ENSG00000168702.12	LRP1B	-0.957189	-1.94152	0.00131767	0.0137278
ENSG00000168993.10	CPLX1	-0.95577	-1.93961	0.00126832	0.0133247
ENSG00000108375.8	RNF43	-0.955698	-1.93952	0.000954877	0.0107542
ENSG00000171408.9	PDE7B	-0.955117	-1.93874	7.74045e-08	3.79003e-06
ENSG00000269430.1	LRRC3DN	-0.954627	-1.93808	0.00112416	0.0122292
ENSG00000163171.6	CDC42EP3	-0.952949	-1.93583	1.01586e-06	3.56975e-05
ENSG00000253741.1	CTD-2292P10.4	-0.952647	-1.93542	0.000903077	0.010297
ENSG00000196739.10	COL27A1	-0.952278	-1.93492	4.23771e-09	2.95874e-07
ENSG00000100031.14	GGT1	-0.951146	-1.93341	3.5878e-05	0.000748335
ENSG00000230107.1	CTA-126B4.7	-0.948015	-1.92922	0.00145619	NA
ENSG00000165269.8	AQP7	-0.945997	-1.92652	0.000314218	0.00444348
ENSG00000156103.11	MMP16	-0.943149	-1.92272	5.34234e-09	3.61439e-07
ENSG00000179104.3	TMTC2	-0.941405	-1.9204	3.49197e-06	0.000107225
ENSG00000233251.3	AC007743.1	-0.940497	-1.91919	2.29025e-07	9.7246e-06
ENSG00000138669.5	PRKG2	-0.940427	-1.9191	0.00123896	0.0131176
ENSG00000180616.4	SSTR2	-0.936716	-1.91417	6.5511e-07	2.47448e-05
ENSG00000012223.8	LTF	-0.934848	-1.91169	0.000209164	0.00318683
ENSG00000123838.6	C4BPA	-0.926838	-1.9011	2.79324e-08	1.55972e-06
ENSG00000225978.1	HAR1A	-0.924376	-1.89786	9.68603e-05	0.00169272
ENSG00000156463.13	SH3RF2	-0.921432	-1.89399	0.000247347	0.00366374
ENSG00000243766.2	HOTTIP	-0.921256	-1.89376	0.00174946	0.0168576
ENSG00000105650.14	PDE4C	-0.914825	-1.88534	0.00168538	0.0164023
ENSG00000186377.6	CYP4X1	-0.913947	-1.88419	5.90717e-05	0.00113581
ENSG00000205726.9	ITSN1	-0.913171	-1.88318	1.32573e-14	3.32554e-12
ENSG00000228214.1	LINC00693	-0.907459	-1.87574	1.10328e-09	8.99446e-08
ENSG00000100092.16	SH3BP1	-0.90232	-1.86907	0.00010921	0.00188831
ENSG00000152217.12	SETBP1	-0.901163	-1.86757	1.26015e-09	1.01215e-07
ENSG00000182272.7	B4GALNT4	-0.901037	-1.86741	0.000899896	0.0102823
ENSG00000237928.1	RP4-668G5.1	-0.899967	-1.86602	0.00261187	0.0228714
ENSG00000105737.5	GRIK5	-0.897996	-1.86348	0.000542247	0.00684412
ENSG00000138678.6	AGPAT9	-0.896474	-1.86151	4.77016e-06	0.000141157
ENSG00000130052.9	STARD8	-0.89636	-1.86136	0.00117761	0.0126397
ENSG00000158008.5	EXTL1	-0.895789	-1.86063	2.79025e-06	8.71553e-05
ENSG00000182175.9	RGMA	-0.892329	-1.85617	6.89544e-13	1.11317e-10
ENSG00000137642.8	SORL1	-0.891841	-1.85554	6.40199e-08	3.19218e-06
ENSG00000064225.8	ST3GAL6	-0.891231	-1.85476	4.93057e-06	0.000145639
ENSG00000267959.1	MIR3188	-0.887514	-1.84999	0.00294434	0.024926
ENSG00000269113.1	FLJ00388	-0.886578	-1.84879	0.000320183	0.00450911
ENSG00000167994.7	RAB3IL1	-0.884176	-1.84571	1.90288e-07	8.27374e-06
ENSG00000176115.8	AQP7P4	-0.883607	-1.84498	0.00198123	0.0185229
ENSG00000270022.1	RNU12	-0.88262	-1.84372	0.00265893	0.0231715
ENSG00000092758.11	COL9A3	-0.882016	-1.84295	1.75368e-08	1.02855e-06
ENSG00000144857.10	BOC	-0.880874	-1.84149	2.65956e-13	4.7135e-11
ENSG00000228510.2	RP11-339B21.8	-0.880701	-1.84127	1.11523e-07	5.286e-06
ENSG00000169302.10	STK32A	-0.880419	-1.84091	5.65898e-07	2.16088e-05
ENSG00000187955.7	COL14A1	-0.878767	-1.8388	4.5731e-06	0.000136565
ENSG00000222019.2	AC133919.6	-0.875694	-1.83489	0.00202246	0.0188328
ENSG00000170579.10	DLGAP1	-0.873004	-1.83147	0.000489124	0.00630449
ENSG00000154529.10	CNTNAP3B	-0.871602	-1.82969	0.000267207	0.00391651
ENSG00000124107.5	SLPI	-0.869758	-1.82736	2.18009e-07	9.3543e-06
ENSG00000225492.2	GBP1P1	-0.868579	-1.82586	0.00305864	NA
ENSG00000126562.12	WNK4	-0.867354	-1.82431	1.13232e-05	0.000288791
ENSG00000165623.5	UCMA	-0.865421	-1.82187	0.00272933	0.0235958
ENSG00000228798.1	AP000473.5	-0.865352	-1.82178	0.0016953	0.0164535
ENSG00000122547.6	EEPD1	-0.864853	-1.82115	0.000569085	0.00714314
ENSG00000197723.3	HSPB9	-0.864832	-1.82113	0.00317779	0.026129
ENSG00000196104.6	SPOCK3	-0.864506	-1.82072	0.00383134	0.0299043
ENSG00000205710.3	C17orf107	-0.862933	-1.81873	1.574e-12	2.42114e-10
ENSG00000259675.1	RP11-507B12.1	-0.862658	-1.81838	0.00378949	NA
ENSG00000246922.4	UBAP1L	-0.859513	-1.81443	0.00137523	0.0141026
ENSG00000119686.5	FLVCR2	-0.857676	-1.81212	7.59828e-06	0.000207521
ENSG00000076770.10	MBNL3	-0.857537	-1.81194	4.26436e-09	2.95874e-07
ENSG00000242474.1	AC093627.9	-0.856621	-1.81079	0.00367081	NA
ENSG00000124429.12	POF1B	-0.855517	-1.80941	0.00126586	0.0133246
ENSG00000155961.4	RAB39B	-0.855358	-1.80921	0.00392195	0.0303644
ENSG00000189056.9	RELN	-0.854424	-1.80804	0.00216452	0.0198496
ENSG00000000971.11	CFH	-0.85408	-1.80761	1.53108e-11	1.87702e-09
ENSG00000111799.16	COL12A1	-0.853091	-1.80637	1.24782e-12	1.97531e-10
ENSG00000106404.9	CLDN15	-0.852676	-1.80585	1.01334e-05	0.000262678
ENSG00000171227.6	TMEM37	-0.852507	-1.80564	0.000497366	0.00639051
ENSG00000169071.10	ROR2	-0.85245	-1.80556	3.47101e-10	3.14415e-08
ENSG00000146197.7	SCUBE3	-0.851926	-1.80491	0.000209131	0.00318683
ENSG00000187642.5	C1orf170	-0.850552	-1.80319	0.00397971	0.0306535
ENSG00000189120.3	SP6	-0.84813	-1.80017	0.00348728	0.0280791
ENSG00000163462.13	TRIM46	-0.847071	-1.79885	0.00297203	0.0250823
ENSG00000101440.5	ASIP	-0.846775	-1.79848	0.00014996	0.00243535
ENSG00000167992.8	VWCE	-0.846192	-1.79775	0.00107445	0.0117753
ENSG00000169047.4	IRS1	-0.846169	-1.79772	2.78244e-06	8.70781e-05
ENSG00000186466.3	AQP7P1	-0.845945	-1.79744	0.000139037	0.00229686
ENSG00000223561.2	AC003090.1	-0.845914	-1.7974	0.000563128	0.00707926
ENSG00000121075.4	TBX4	-0.845139	-1.79644	6.5598e-10	5.78149e-08
ENSG00000237424.1	FOXD2-AS1	-0.844556	-1.79571	7.85668e-05	0.00143936
ENSG00000180340.5	FZD2	-0.843414	-1.79429	0.00104398	0.0115404
ENSG00000180113.11	TDRD6	-0.842862	-1.7936	0.00118759	0.0127
ENSG00000253848.1	RP11-10N23.5	-0.841094	-1.79141	0.00337755	0.0274531
ENSG00000156920.6	GPR112	-0.840822	-1.79107	0.00498643	NA
ENSG00000082074.11	FYB	-0.83951	-1.78944	5.20569e-08	2.63599e-06
ENSG00000260572.1	RP11-16N11.2	-0.838122	-1.78772	0.00190125	0.0179293
ENSG00000266714.2	MYO15B	-0.838106	-1.7877	0.00224278	0.0202933
ENSG00000145675.10	PIK3R1	-0.837254	-1.78665	1.32915e-07	6.15674e-06
ENSG00000117425.9	PTCH2	-0.835633	-1.78464	0.000337124	0.00468611
ENSG00000130762.10	ARHGEF16	-0.834876	-1.7837	0.00510858	0.0371523
ENSG00000198300.8	PEG3	-0.834094	-1.78274	1.46641e-05	0.000355801
ENSG00000236166.1	RP3-523C21.2	-0.833657	-1.7822	0.00314712	0.025953
ENSG00000169752.12	NRG4	-0.833266	-1.78171	0.0037144	0.0292153
ENSG00000260947.1	RP11-384P7.7	-0.833089	-1.7815	5.82185e-05	0.00112338
ENSG00000063127.11	SLC6A16	-0.832726	-1.78105	0.00296976	0.0250761
ENSG00000196872.6	KIAA1211L	-0.832647	-1.78095	0.0011872	0.0127
ENSG00000091592.11	NLRP1	-0.832307	-1.78053	1.76715e-11	2.15025e-09
ENSG00000204623.4	ZNRD1-AS1	-0.832043	-1.7802	0.000153523	0.00248333
ENSG00000267532.1	MIR497HG	-0.82958	-1.77717	3.02408e-10	2.80157e-08
ENSG00000066468.15	FGFR2	-0.82951	-1.77708	1.09205e-11	1.39108e-09
ENSG00000187942.7	LDLRAD2	-0.82874	-1.77613	5.7478e-06	0.000164734
ENSG00000034971.9	MYOC	-0.828362	-1.77567	0.000387776	0.00521674
ENSG00000159167.7	STC1	-0.828202	-1.77547	0.00509731	0.0370992
ENSG00000155428.8	TRIM74	-0.827602	-1.77473	0.00502329	0.0367461
ENSG00000237301.1	RP4-680D5.2	-0.826533	-1.77342	0.00541442	0.0387542
ENSG00000226031.1	FGF13-AS1	-0.824538	-1.77097	0.00493511	0.0362791
ENSG00000224769.1	AC069213.1	-0.824134	-1.77047	0.000905625	0.0103116
ENSG00000131797.8	CLUHP3	-0.824067	-1.77039	0.00127109	0.0133452
ENSG00000145681.6	HAPLN1	-0.823244	-1.76938	3.87446e-07	1.54457e-05
ENSG00000114737.11	CISH	-0.822374	-1.76831	0.000152418	0.00246791
ENSG00000006071.7	ABCC8	-0.822246	-1.76816	0.00204226	0.018956
ENSG00000267756.1	RP11-411B10.4	-0.821283	-1.76698	0.00564302	NA
ENSG00000179406.6	LINC00174	-0.820833	-1.76643	0.000784888	0.00924014
ENSG00000078814.11	MYH7B	-0.820311	-1.76579	0.000193241	0.00300362
ENSG00000225614.2	ZNF469	-0.81987	-1.76525	3.34968e-10	3.0512e-08
ENSG00000105479.10	CCDC114	-0.819183	-1.76441	0.00471356	0.034918
ENSG00000227953.2	RP11-439E19.3	-0.819017	-1.7642	0.00551045	NA
ENSG00000183479.8	TREX2	-0.818249	-1.76327	0.00416268	0.031657
ENSG00000259146.1	RP1-261D10.2	-0.817431	-1.76227	1.40792e-05	0.000345725
ENSG00000122756.10	CNTFR	-0.816963	-1.76169	4.03058e-05	0.000822512
ENSG00000166402.4	TUB	-0.816129	-1.76068	8.72439e-11	8.83548e-09
ENSG00000128536.11	CDHR3	-0.815316	-1.75968	0.00177471	0.0170215
ENSG00000261840.1	RP11-146F11.1	-0.814664	-1.75889	0.00625768	NA
ENSG00000115361.3	ACADL	-0.814349	-1.7585	0.000466446	0.0060892
ENSG00000224081.3	RP11-86H7.1	-0.813684	-1.75769	0.000503952	0.00646416
ENSG00000241155.1	ARHGAP31-AS1	-0.81254	-1.7563	0.00219733	0.0200207
ENSG00000056558.6	TRAF1	-0.812139	-1.75581	1.5474e-07	7.00842e-06
ENSG00000261326.1	RP5-1057J7.6	-0.811163	-1.75462	0.00340687	0.0276363
ENSG00000253958.1	CLDN23	-0.811096	-1.75454	0.00272378	0.0235854
ENSG00000196218.7	RYR1	-0.81031	-1.75359	0.000179004	0.00282541
ENSG00000115556.9	PLCD4	-0.810092	-1.75332	5.56223e-07	2.13393e-05
ENSG00000137868.14	STRA6	-0.809145	-1.75217	0.00313094	0.0258769
ENSG00000232434.1	C9orf172	-0.808941	-1.75192	0.00624081	NA
ENSG00000108797.7	CNTNAP1	-0.80849	-1.75138	3.08645e-10	2.8432e-08
ENSG00000263069.1	CTD-2047H16.4	-0.80846	-1.75134	0.00398626	0.0306875
ENSG00000164776.5	PHKG1	-0.808347	-1.7512	5.21896e-07	2.02126e-05
ENSG00000105426.10	PTPRS	-0.808211	-1.75104	1.28771e-12	2.01886e-10
ENSG00000105852.6	PON3	-0.807966	-1.75074	6.0746e-06	0.000171955
ENSG00000217289.3	AC018865.5	-0.807795	-1.75053	0.0058815	0.0411269
ENSG00000260824.1	CTD-2235H24.2	-0.806093	-1.74847	0.00361834	0.0286728
ENSG00000091137.7	SLC26A4	-0.805779	-1.74809	1.13002e-06	3.9036e-05
ENSG00000069535.11	MAOB	-0.805753	-1.74806	2.12631e-11	2.4613e-09
ENSG00000259721.1	RP11-758N13.1	-0.800303	-1.74147	0.000784285	0.00923971
ENSG00000185518.7	SV2B	-0.79998	-1.74108	0.00204267	0.018956
ENSG00000187068.2	C3orf70	-0.799843	-1.74091	1.10072e-07	5.23242e-06
ENSG00000127903.12	ZNF835	-0.799429	-1.74041	0.00643147	0.0439686
ENSG00000005961.13	ITGA2B	-0.798803	-1.73966	0.00333997	0.0271731
ENSG00000167771.5	RCOR2	-0.798628	-1.73945	0.000465301	0.00607911
ENSG00000065717.10	TLE2	-0.798414	-1.73919	1.83207e-09	1.42928e-07
ENSG00000178573.6	MAF	-0.798097	-1.73881	9.13175e-07	3.27959e-05
ENSG00000165929.8	TC2N	-0.798013	-1.73871	0.00436419	0.0328675
ENSG00000115252.14	PDE1A	-0.796951	-1.73743	0.00022856	0.00342258
ENSG00000212456.1	U1	-0.796636	-1.73705	0.00772036	0.0504731
ENSG00000259384.2	GH1	-0.795759	-1.73599	0.00616207	0.0426193
ENSG00000270005.1	RP11-380L11.3	-0.794955	-1.73502	0.00719869	NA
ENSG00000054392.8	HHAT	-0.794387	-1.73434	9.63767e-10	8.05858e-08
ENSG00000141576.10	RNF157	-0.793273	-1.733	0.00304852	0.0255559
ENSG00000270123.1	VTRNA2-1	-0.793115	-1.73281	0.00801877	NA
ENSG00000164976.8	KIAA1161	-0.791543	-1.73092	3.83711e-06	0.00011629
ENSG00000164406.7	LEAP2	-0.791396	-1.73075	0.0075713	NA
ENSG00000137101.8	CD72	-0.791016	-1.73029	0.00186776	0.0177366
ENSG00000228393.3	RP11-325F22.3	-0.790093	-1.72919	0.00288635	0.0245498
ENSG00000253223.1	RP11-409C19.2	-0.789395	-1.72835	0.0015856	0.015779
ENSG00000079102.12	RUNX1T1	-0.789039	-1.72792	2.50378e-07	1.04677e-05
ENSG00000164128.2	NPY1R	-0.789015	-1.72789	0.00749211	NA
ENSG00000205959.3	RP11-689P11.2	-0.788639	-1.72744	0.00844807	NA
ENSG00000106785.10	TRIM14	-0.787955	-1.72662	2.69726e-07	1.11905e-05
ENSG00000232973.4	CYP1B1-AS1	-0.787638	-1.72625	0.00548495	0.0390704
ENSG00000184599.9	FAM19A3	-0.786083	-1.72439	0.00525664	0.0379274
ENSG00000223403.3	MEG9	-0.785985	-1.72427	0.00743518	NA
ENSG00000175898.4	S1PR2	-0.785446	-1.72362	0.00174176	0.0168044
ENSG00000099219.9	ERMP1	-0.78517	-1.7233	1.72321e-07	7.6978e-06
ENSG00000204065.2	TCEAL5	-0.783275	-1.72103	0.000376461	0.00510626
ENSG00000100342.16	APOL1	-0.781793	-1.71927	0.00016959	0.002703
ENSG00000178568.9	ERBB4	-0.781412	-1.71881	0.00824585	0.0531371
ENSG00000177990.7	DPY19L2	-0.780252	-1.71743	0.000116539	0.00198971
ENSG00000212694.4	AC084018.1	-0.778643	-1.71552	4.06062e-05	0.000827605
ENSG00000111215.6	PRR4	-0.778485	-1.71533	7.50369e-05	0.00139507
ENSG00000261254.1	RP4-714D9.5	-0.777531	-1.71419	0.00563316	0.0397786
ENSG00000182168.10	UNC5C	-0.777262	-1.71387	9.29761e-05	0.00164769
ENSG00000016391.5	CHDH	-0.777166	-1.71376	8.73456e-07	3.17728e-05
ENSG00000071073.6	MGAT4A	-0.776864	-1.7134	0.000333737	0.00464299
ENSG00000185551.8	NR2F2	-0.776344	-1.71279	0.0033178	0.0270349
ENSG00000110693.11	SOX6	-0.77598	-1.71235	4.62797e-05	0.000920231
ENSG00000268038.1	AC011516.2	-0.77533	-1.71158	0.00864003	0.0548899
ENSG00000188487.7	INSC	-0.774884	-1.71105	8.0016e-06	0.000215646
ENSG00000225138.2	CTD-2228K2.7	-0.774569	-1.71068	0.000221109	0.00334122
ENSG00000124159.10	MATN4	-0.771833	-1.70744	0.00920767	0.05728
ENSG00000155367.10	PPM1J	-0.771379	-1.7069	0.000487973	0.00629462
ENSG00000214290.3	C11orf93	-0.77136	-1.70688	0.00845073	0.0539503
ENSG00000235831.2	BHLHE40-AS1	-0.769525	-1.70471	0.00213436	0.0196614
ENSG00000164626.8	KCNK5	-0.767631	-1.70247	4.44886e-06	0.000133098
ENSG00000185128.11	TBC1D3F	-0.767131	-1.70188	0.0083397	0.0534929
ENSG00000101104.8	PABPC1L	-0.767112	-1.70186	7.40335e-05	0.00138114
ENSG00000198373.8	WWP2	-0.765686	-1.70018	1.45179e-07	6.61213e-06
ENSG00000188763.3	FZD9	-0.764603	-1.6989	6.91307e-08	3.40536e-06
ENSG00000203843.3	PFN1P2	-0.763907	-1.69808	0.00503235	0.0367783
ENSG00000167588.8	GPD1	-0.76333	-1.6974	0.00285908	0.024471
ENSG00000105639.14	JAK3	-0.762831	-1.69682	2.58091e-05	0.000566487
ENSG00000229481.1	CTD-2554C21.3	-0.762684	-1.69664	9.51643e-05	0.00167672
ENSG00000111199.6	TRPV4	-0.761598	-1.69537	2.9861e-14	6.57952e-12
ENSG00000267309.1	CTD-2630F21.1	-0.761135	-1.69482	0.00880005	NA
ENSG00000224728.1	AC090945.1	-0.760536	-1.69412	0.00997367	NA
ENSG00000135914.5	HTR2B	-0.760186	-1.69371	0.000238376	0.00354799
ENSG00000226174.2	TEX22	-0.758781	-1.69206	0.0092426	0.0574535
ENSG00000188206.5	HNRNPU-AS1	-0.758274	-1.69147	0.000686823	0.00829529
ENSG00000174483.15	BBS1	-0.757796	-1.69091	0.00313861	0.0259114
ENSG00000111077.12	TENC1	-0.75656	-1.68946	6.43151e-13	1.07006e-10
ENSG00000180263.9	FGD6	-0.756193	-1.68903	0.000341313	0.00473224
ENSG00000078596.6	ITM2A	-0.754338	-1.68686	1.4505e-06	4.85037e-05
ENSG00000237683.5	AL627309.1	-0.753937	-1.68639	0.000996533	0.0110959
ENSG00000223774.1	RP11-307B6.3	-0.75368	-1.68609	0.0111607	NA
ENSG00000181291.5	TMEM132E	-0.753654	-1.68606	0.0114204	0.066432
ENSG00000231652.1	RP11-553A21.3	-0.753515	-1.6859	0.0114356	NA
ENSG00000224594.2	RPL29P19	-0.752362	-1.68455	7.24432e-07	2.71386e-05
ENSG00000021300.8	PLEKHB1	-0.752271	-1.68444	5.04933e-07	1.96022e-05
ENSG00000125730.11	C3	-0.751616	-1.68368	0.011564	0.0670901
ENSG00000034239.6	EFCAB1	-0.748214	-1.67971	2.93376e-05	0.000631069
ENSG00000113739.6	STC2	-0.748077	-1.67955	3.44018e-05	0.000725642
ENSG00000086159.8	AQP6	-0.744918	-1.67588	0.000990689	0.0110563
ENSG00000196136.10	SERPINA3	-0.743866	-1.67466	1.38468e-09	1.1059e-07
ENSG00000113205.2	PCDHB3	-0.743742	-1.67451	0.000483947	0.0062625
ENSG00000100505.9	TRIM9	-0.743115	-1.67379	0.000615145	0.00759844
ENSG00000224963.2	U82695.9	-0.741831	-1.6723	4.02174e-06	0.000121434
ENSG00000185924.5	RTN4RL1	-0.741511	-1.67193	4.76396e-09	3.26371e-07
ENSG00000249868.4	RP11-63E5.6	-0.741405	-1.6718	0.00873809	0.05533
ENSG00000254360.2	AC006160.8	-0.741235	-1.67161	0.00582304	0.0408013
ENSG00000176595.3	KBTBD11	-0.741163	-1.67152	1.12463e-05	0.000287415
ENSG00000178809.7	TRIM73	-0.740602	-1.67087	0.00395946	0.0305388
ENSG00000153721.12	CNKSR3	-0.740388	-1.67062	4.75792e-06	0.000141051
ENSG00000205275.2	RP13-608F4.4	-0.739449	-1.66954	0.0120861	0.0691827
ENSG00000105880.4	DLX5	-0.738817	-1.66881	3.57938e-06	0.000109292
ENSG00000232882.1	PHKA1P1	-0.737621	-1.66742	0.0099835	0.0606894
ENSG00000140332.11	TLE3	-0.737617	-1.66742	9.3242e-11	9.38464e-09
ENSG00000112414.10	GPR126	-0.737234	-1.66698	6.79765e-06	0.000190113
ENSG00000196935.4	SRGAP1	-0.736205	-1.66579	0.0014496	0.0146624
ENSG00000163501.5	IHH	-0.736139	-1.66571	0.0134357	0.0742353
ENSG00000168970.15	JMJD7-PLA2G4B	-0.735674	-1.66518	0.00798794	0.0518898
ENSG00000115257.10	PCSK4	-0.735153	-1.66457	0.0118186	0.0680687
ENSG00000177103.9	DSCAML1	-0.73502	-1.66442	2.82081e-05	0.000610801
ENSG00000227252.1	AC105760.2	-0.733648	-1.66284	0.00572348	0.0402421
ENSG00000152465.13	NMT2	-0.733069	-1.66217	6.11089e-10	5.41512e-08
ENSG00000172247.3	C1QTNF4	-0.732293	-1.66128	0.00121134	0.0128922
ENSG00000187867.4	PALM3	-0.731679	-1.66057	0.00195882	0.0183449
ENSG00000100784.5	RPS6KA5	-0.731393	-1.66024	0.000446489	0.0058427
ENSG00000261777.1	RP11-529K1.2	-0.730083	-1.65873	0.00991549	0.0604466
ENSG00000112936.14	C7	-0.729216	-1.65774	0.0131401	0.0731967
ENSG00000149131.11	SERPING1	-0.729081	-1.65758	2.2713e-06	7.29007e-05
ENSG00000110881.7	ASIC1	-0.728746	-1.6572	0.000352111	0.00484897
ENSG00000139209.11	SLC38A4	-0.727879	-1.6562	0.0106711	0.0635243
ENSG00000226549.3	SCDP1	-0.726829	-1.655	0.00112504	0.0122292
ENSG00000128602.5	SMO	-0.726752	-1.65491	4.47461e-08	2.31969e-06
ENSG00000261474.1	RP11-452L6.1	-0.726582	-1.65471	0.0105929	0.0632434
ENSG00000127990.11	SGCE	-0.726522	-1.65465	1.74438e-07	7.74988e-06
ENSG00000158458.15	NRG2	-0.726482	-1.6546	0.00901528	0.056692
ENSG00000261889.1	RP11-473M20.16	-0.72633	-1.65443	0.0139321	0.076229
ENSG00000132680.6	KIAA0907	-0.723829	-1.65156	1.89282e-07	8.252e-06
ENSG00000100399.11	CHADL	-0.722999	-1.65061	0.000101279	0.00175862
ENSG00000186732.8	MPPED1	-0.722861	-1.65045	0.00383006	0.0299043
ENSG00000204128.5	C2orf72	-0.722719	-1.65029	7.60559e-05	0.0014076
ENSG00000251661.3	RP11-326C3.11	-0.721919	-1.64937	0.00128838	0.013492
ENSG00000137343.13	ATAT1	-0.721628	-1.64904	0.000163128	0.00261277
ENSG00000224652.1	AC139666.1	-0.721256	-1.64862	0.00432653	0.0326593
ENSG00000186567.8	CEACAM19	-0.720711	-1.64799	0.00142224	0.0144749
ENSG00000229388.1	RP11-442N24__B.1	-0.720454	-1.6477	0.00876949	0.0554641
ENSG00000173727.7	AP000769.1	-0.720267	-1.64749	0.00208293	0.019253
ENSG00000224810.1	RP11-538D16.2	-0.72007	-1.64726	0.00872281	0.0552761
ENSG00000182841.8	RRP7B	-0.718851	-1.64587	0.000243815	0.00362389
ENSG00000200488.1	7SK	-0.718273	-1.64521	0.0158877	0.0836724
ENSG00000154721.10	JAM2	-0.717575	-1.64442	2.28428e-05	0.000514158
ENSG00000234771.2	RP11-395P17.3	-0.71731	-1.64411	0.0064808	0.0441695
ENSG00000131127.9	ZNF141	-0.716654	-1.64337	0.000614532	0.00759663
ENSG00000079482.11	OPHN1	-0.716637	-1.64335	3.56979e-05	0.000747181
ENSG00000162654.8	GBP4	-0.716595	-1.6433	0.000896518	0.0102653
ENSG00000241247.1	AC006378.3	-0.716297	-1.64296	0.0166925	NA
ENSG00000244731.3	C4A	-0.715725	-1.64231	3.01816e-05	0.000645816
ENSG00000197442.8	MAP3K5	-0.715297	-1.64182	0.000139313	0.00229909
ENSG00000239569.1	RP11-325F22.4	-0.715254	-1.64177	0.00168388	0.0164023
ENSG00000203497.2	RP11-313D6.4	-0.715202	-1.64171	0.00926907	0.0575742
ENSG00000080947.10	CROCCP3	-0.714111	-1.64047	0.00392682	0.0303877
ENSG00000101230.4	ISM1	-0.714072	-1.64043	2.87745e-13	4.99115e-11
ENSG00000212670.1	AL161915.1	-0.714046	-1.6404	0.0067403	0.045376
ENSG00000134802.12	SLC43A3	-0.713969	-1.64031	6.57957e-09	4.3258e-07
ENSG00000185513.9	L3MBTL1	-0.712892	-1.63909	0.00181963	0.0173563
ENSG00000264098.1	CTD-2350C19.1	-0.712272	-1.63838	0.00652861	0.0443168
ENSG00000242600.2	MBL1P	-0.712041	-1.63812	0.0047943	0.0353555
ENSG00000175873.3	AC004840.9	-0.711884	-1.63794	0.000490766	0.00632065
ENSG00000208024.1	MIR199A2	-0.711241	-1.63721	0.00833564	0.0534878
ENSG00000111664.6	GNB3	-0.710777	-1.63669	0.00300565	0.0252957
ENSG00000176945.12	MUC20	-0.710519	-1.63639	9.72636e-05	0.00169795
ENSG00000260285.1	RP11-600F24.7	-0.710339	-1.63619	0.015446	NA
ENSG00000168062.5	BATF2	-0.710146	-1.63597	0.00165374	0.0162342
ENSG00000112559.9	MDFI	-0.708862	-1.63451	3.42204e-08	1.8537e-06
ENSG00000198695.2	MT-ND6	-0.708735	-1.63437	0.00140827	0.0143781
ENSG00000232098.2	CTD-2619J13.14	-0.707319	-1.63277	0.00195676	0.0183449
ENSG00000123453.12	SARDH	-0.706944	-1.63234	0.00264112	0.0230414
ENSG00000237307.2	SRRM1P3	-0.706848	-1.63223	0.0184532	0.0929214
ENSG00000056998.14	GYG2	-0.706738	-1.63211	6.472e-05	0.00122705
ENSG00000237943.1	PRKCQ-AS1	-0.706408	-1.63174	0.000178122	0.00281695
ENSG00000267940.1	RP11-290F24.6	-0.706315	-1.63163	0.017797	NA
ENSG00000224389.4	C4B	-0.706051	-1.63133	1.80548e-05	0.000424184
ENSG00000113494.12	PRLR	-0.706017	-1.63129	0.01732	0.0888337
ENSG00000235815.1	RP1-125N5.2	-0.7049	-1.63003	0.00166741	0.0163188
ENSG00000157766.11	ACAN	-0.704721	-1.62983	4.66564e-05	0.000926593
ENSG00000166582.5	CENPV	-0.704629	-1.62973	0.014219	0.077203
ENSG00000270093.1	AP000473.8	-0.704252	-1.6293	0.00350341	0.0281142
ENSG00000115041.8	KCNIP3	-0.703385	-1.62832	0.00312717	0.0258693
ENSG00000118898.11	PPL	-0.703333	-1.62826	0.0177361	0.0901358
ENSG00000164972.8	C9orf24	-0.702835	-1.6277	0.0138049	0.0757622
ENSG00000196542.4	SPTSSB	-0.702764	-1.62762	0.00207599	0.0192209
ENSG00000198520.6	C1orf228	-0.701949	-1.6267	0.016647	0.0863874
ENSG00000226648.1	RP1-1J6.2	-0.701349	-1.62602	0.0186834	NA
ENSG00000225408.1	RP11-207C16.4	-0.701222	-1.62588	0.0186239	NA
ENSG00000237125.4	RP11-471J12.1	-0.700983	-1.62561	0.00245801	0.0217933
ENSG00000246339.3	EXTL3-AS1	-0.700663	-1.62525	0.0193218	NA
ENSG00000101443.13	WFDC2	-0.699843	-1.62433	0.0141927	0.0771371
ENSG00000269416.1	CTB-175P5.4	-0.699237	-1.62365	0.0136557	0.0752343
ENSG00000164418.15	GRIK2	-0.698374	-1.62267	0.0184123	0.0927728
ENSG00000171817.12	ZNF540	-0.697925	-1.62217	0.000353517	0.00485602
ENSG00000124134.4	KCNS1	-0.697445	-1.62163	0.0191076	0.0952777
ENSG00000225032.1	RP11-228B15.4	-0.696895	-1.62101	0.0100958	0.0610577
ENSG00000241684.1	ADAMTS9-AS2	-0.696874	-1.62099	0.000180702	0.00284946
ENSG00000223652.2	AC106786.1	-0.695217	-1.61913	0.0108908	0.064385
ENSG00000089847.8	ANKRD24	-0.694105	-1.61788	0.00309774	0.0257256
ENSG00000165795.15	NDRG2	-0.693838	-1.61758	4.48147e-08	2.31969e-06
ENSG00000175048.12	ZDHHC14	-0.693242	-1.61691	9.9785e-05	0.00173639
ENSG00000260025.1	RP11-490M8.1	-0.692491	-1.61607	0.000905115	0.0103116
ENSG00000009694.9	TENM1	-0.691371	-1.61482	0.000879118	0.0101082
ENSG00000210107.1	MT-TQ	-0.690822	-1.6142	0.00460686	0.0342934
ENSG00000162687.11	KCNT2	-0.690646	-1.61401	1.81676e-05	0.000425608
ENSG00000196220.10	SRGAP3	-0.690527	-1.61387	0.000976462	0.0109499
ENSG00000196597.7	ZNF782	-0.690414	-1.61375	9.10322e-05	0.00162216
ENSG00000090339.4	ICAM1	-0.690186	-1.61349	1.64185e-10	1.55641e-08
ENSG00000236144.2	AD000090.2	-0.689419	-1.61263	9.56754e-05	0.00167921
ENSG00000269696.1	AC007228.11	-0.689141	-1.61232	0.0138299	0.0758225
ENSG00000166343.5	MSS51	-0.688732	-1.61187	0.0112964	0.0659566
ENSG00000136449.9	MYCBPAP	-0.687753	-1.61077	0.00568848	0.0400824
ENSG00000178631.7	ACTG1P1	-0.687022	-1.60996	0.0209766	NA
ENSG00000204314.6	PRRT1	-0.686892	-1.60981	0.000190567	0.00297055
ENSG00000179240.4	RP11-111M22.2	-0.686881	-1.6098	0.00342925	0.0277902
ENSG00000262227.1	RP5-1050D4.5	-0.686853	-1.60977	0.0166599	0.0863993
ENSG00000253608.1	RP11-770E5.1	-0.685984	-1.6088	0.0212645	NA
ENSG00000120049.14	KCNIP2	-0.685671	-1.60845	0.0135758	0.0748828
ENSG00000125798.9	FOXA2	-0.685629	-1.6084	0.0122332	0.0696934
ENSG00000198106.6	SNX29P2	-0.68538	-1.60813	0.0183123	NA
ENSG00000162337.7	LRP5	-0.684574	-1.60723	1.18199e-07	5.52217e-06
ENSG00000160867.10	FGFR4	-0.684411	-1.60705	0.00689864	0.0461444
ENSG00000213654.5	GPSM3	-0.683995	-1.60658	0.00421118	0.0319545
ENSG00000164627.13	KIF6	-0.683394	-1.60591	0.00479737	0.0353621
ENSG00000181619.11	GPR135	-0.683154	-1.60565	0.000109166	0.00188831
ENSG00000169203.12	NPIPL3	-0.682954	-1.60542	0.0126008	0.0712151
ENSG00000224505.2	AC002117.1	-0.682678	-1.60512	0.0152986	0.0815706
ENSG00000261903.1	RP1-59D14.6	-0.681095	-1.60336	0.0191601	0.0954562
ENSG00000108557.13	RAI1	-0.6803	-1.60247	3.05282e-08	1.67597e-06
ENSG00000109705.7	NKX3-2	-0.680232	-1.6024	3.70781e-05	0.000769169
ENSG00000198035.9	AGAP9	-0.680231	-1.6024	0.0141591	0.0770712
ENSG00000249592.1	RP11-440L14.1	-0.680183	-1.60234	0.00902145	0.0566991
ENSG00000167676.3	PLIN4	-0.678305	-1.60026	0.0230764	0.108589
ENSG00000183114.6	FAM43B	-0.678042	-1.59997	7.37393e-06	0.000203095
ENSG00000249119.1	MTND6P4	-0.67743	-1.59929	0.0213217	0.102374
ENSG00000105997.17	HOXA3	-0.677195	-1.59903	0.000428036	0.00563742
ENSG00000183090.5	FREM3	-0.676112	-1.59783	0.0202035	0.098776
ENSG00000180834.3	MAP6D1	-0.676043	-1.59775	0.000996968	0.0110959
ENSG00000196502.7	SULT1A1	-0.67596	-1.59766	0.00014686	0.00239935
ENSG00000150967.12	ABCB9	-0.675909	-1.5976	0.000208093	0.00317692
ENSG00000250451.1	HOXC-AS1	-0.675887	-1.59758	0.00327033	0.0267416
ENSG00000235904.1	RBMS3-AS3	-0.675756	-1.59743	0.0109293	0.0645191
ENSG00000249087.3	C1orf213	-0.675405	-1.59704	0.00727309	0.0481672
ENSG00000189058.4	APOD	-0.674945	-1.59654	0.00277014	0.0239042
ENSG00000137285.9	TUBB2B	-0.674915	-1.5965	7.06645e-06	0.000195617
ENSG00000102053.11	ZC3H12B	-0.674444	-1.59598	0.000271864	0.00397198
ENSG00000230633.1	RP11-37E23.5	-0.674356	-1.59588	0.000311685	0.00441531
ENSG00000181997.8	AQP7P2	-0.673905	-1.59539	0.02388	0.110993
ENSG00000267194.1	RP1-193H18.2	-0.673544	-1.59499	0.00011401	0.00195471
ENSG00000143819.8	EPHX1	-0.672971	-1.59435	0.000159674	0.00256755
ENSG00000104953.14	TLE6	-0.672719	-1.59407	0.011145	0.0653409
ENSG00000233165.1	RP11-96C23.8	-0.672338	-1.59365	0.0045954	0.0342763
ENSG00000170153.5	RNF150	-0.671522	-1.59275	0.0224332	0.106344
ENSG00000184160.6	ADRA2C	-0.671056	-1.59224	0.0240943	0.111702
ENSG00000235613.2	NSRP1P1	-0.670899	-1.59206	0.0200799	0.0984397
ENSG00000261088.1	RP11-61A14.3	-0.670761	-1.59191	0.0161532	0.08447
ENSG00000227214.2	HCG15	-0.670721	-1.59187	0.0245069	NA
ENSG00000161996.13	WDR90	-0.6701	-1.59118	0.000117089	0.001997
ENSG00000102313.8	ITIH6	-0.66966	-1.5907	9.87362e-05	0.00171997
ENSG00000261659.2	LA16c-313D11.12	-0.66953	-1.59055	0.0246917	NA
ENSG00000202198.1	RN7SK	-0.669388	-1.5904	0.0125207	0.0709103
ENSG00000124006.9	OBSL1	-0.669313	-1.59032	4.6288e-11	5.06528e-09
ENSG00000239779.2	WBP1	-0.668744	-1.58969	4.17989e-06	0.000125512
ENSG00000138449.6	SLC40A1	-0.668684	-1.58962	8.88918e-06	0.000234908
ENSG00000269210.1	AC019171.1	-0.667512	-1.58833	0.0176614	0.0898719
ENSG00000171954.6	CYP4F22	-0.66746	-1.58827	0.0233153	0.109271
ENSG00000260807.2	RP11-161M6.2	-0.667232	-1.58802	1.00946e-07	4.84096e-06
ENSG00000231394.1	RP11-310H4.3	-0.667213	-1.588	0.0175274	0.0895036
ENSG00000130303.8	BST2	-0.667138	-1.58792	0.00608637	0.0422621
ENSG00000156042.13	TTC18	-0.666428	-1.58714	0.0025215	0.0221993
ENSG00000100068.7	LRP5L	-0.666033	-1.5867	0.0167425	0.086654
ENSG00000101493.6	ZNF516	-0.66594	-1.5866	8.50013e-07	3.11448e-05
ENSG00000109794.9	FAM149A	-0.665898	-1.58656	0.000188368	0.00294387
ENSG00000124466.8	LYPD3	-0.665875	-1.58653	0.000748673	0.0089038
ENSG00000088320.3	REM1	-0.66568	-1.58632	3.37149e-05	0.000712997
ENSG00000015520.10	NPC1L1	-0.665244	-1.58584	0.0110603	0.0650681
ENSG00000167077.8	MEI1	-0.665126	-1.58571	3.32965e-05	0.000705064
ENSG00000157734.9	SNX22	-0.665122	-1.5857	0.0045411	0.0339334
ENSG00000144749.9	LRIG1	-0.665095	-1.58567	5.92486e-09	3.95921e-07
ENSG00000248905.4	FMN1	-0.664756	-1.5853	0.000141733	0.00233194
ENSG00000234964.3	FABP5P7	-0.664674	-1.58521	0.000366326	0.00499411
ENSG00000230530.1	LIMD1-AS1	-0.662689	-1.58303	0.0192771	0.0958273
ENSG00000231187.2	RP11-38L15.3	-0.662678	-1.58302	0.0262665	NA
ENSG00000176998.3	HCG4	-0.662307	-1.58261	4.15665e-06	0.000125045
ENSG00000153208.12	MERTK	-0.661833	-1.58209	4.52109e-05	0.000902282
ENSG00000214212.4	C19orf38	-0.661303	-1.58151	0.0244315	0.112849
ENSG00000162572.15	SCNN1D	-0.661069	-1.58125	0.0035078	0.0281236
ENSG00000188257.6	PLA2G2A	-0.660997	-1.58118	5.39227e-05	0.00105674
ENSG00000084710.9	EFR3B	-0.660695	-1.58084	0.0132872	0.0737106
ENSG00000260563.2	RP13-516M14.1	-0.659849	-1.57992	0.000215788	0.00326991
ENSG00000106006.5	HOXA6	-0.659803	-1.57987	0.00926431	0.0575665
ENSG00000223393.1	RP5-858B6.3	-0.659771	-1.57983	0.0272939	NA
ENSG00000149575.5	SCN2B	-0.659462	-1.57949	5.29634e-07	2.04637e-05
ENSG00000239704.6	CDRT4	-0.659388	-1.57941	0.026349	0.11891
ENSG00000197479.4	PCDHB11	-0.659188	-1.57919	0.00575498	0.0404287
ENSG00000176593.3	CTD-2368P22.1	-0.658803	-1.57877	0.00307747	0.0256403
ENSG00000269921.1	RP11-646I6.5	-0.658344	-1.57827	0.0240205	NA
ENSG00000125931.6	CITED1	-0.65817	-1.57808	0.0248032	NA
ENSG00000073670.9	ADAM11	-0.657563	-1.57742	0.0127407	0.071807
ENSG00000101680.9	LAMA1	-0.656725	-1.5765	0.0185967	0.0935016
ENSG00000238041.3	RP11-59K5.1	-0.656584	-1.57635	0.015025	0.0804805
ENSG00000166763.7	STRCP1	-0.656315	-1.57605	0.0280546	NA
ENSG00000235316.1	DUSP8P5	-0.654227	-1.57377	0.00742992	0.048987
ENSG00000226696.1	LENG8-AS1	-0.654198	-1.57374	0.0106262	0.0634035
ENSG00000073910.15	FRY	-0.654039	-1.57357	0.000244557	0.0036316
ENSG00000251474.2	RPL32P3	-0.653788	-1.57329	0.000788912	0.00927412
ENSG00000068078.13	FGFR3	-0.653733	-1.57323	2.40811e-06	7.69885e-05
ENSG00000111087.5	GLI1	-0.653437	-1.57291	0.0116078	0.0672824
ENSG00000108179.9	PPIF	-0.653359	-1.57283	1.70806e-07	7.67216e-06
ENSG00000260233.1	RP11-856B14.1	-0.653145	-1.57259	0.0211028	0.101799
ENSG00000084444.9	KIAA1467	-0.653077	-1.57252	0.000127663	0.00213492
ENSG00000205271.2	RP11-152F13.4	-0.652904	-1.57233	0.0289736	0.126449
ENSG00000138646.4	HERC5	-0.652665	-1.57207	0.00203691	0.0189273
ENSG00000262877.2	RP11-1055B8.4	-0.652607	-1.57201	0.0211307	0.101843
ENSG00000143919.10	CAMKMT	-0.652364	-1.57174	0.00367238	0.0289687
ENSG00000261452.1	RP11-509E16.1	-0.652335	-1.57171	0.00716245	0.0475473
ENSG00000088808.12	PPP1R13B	-0.65142	-1.57071	1.45673e-05	0.00035398
ENSG00000229233.1	AC011891.5	-0.65117	-1.57044	0.003037	0.0255051
ENSG00000205746.5	RP11-1212A22.1	-0.651026	-1.57028	0.00937349	0.057892
ENSG00000158457.4	TSPAN33	-0.650628	-1.56985	0.0060954	0.0422737
ENSG00000188385.7	JAKMIP3	-0.650203	-1.56939	0.0146584	0.0791932
ENSG00000183098.6	GPC6	-0.650038	-1.56921	3.47527e-08	1.87011e-06
ENSG00000233937.2	CTC-338M12.4	-0.649808	-1.56896	0.0142143	0.077203
ENSG00000175318.7	GRAMD2	-0.649762	-1.56891	0.00153096	0.0153237
ENSG00000238035.3	AC138035.2	-0.649429	-1.56855	0.0295255	0.12807
ENSG00000168140.4	VASN	-0.648407	-1.56744	1.21888e-05	0.000307646
ENSG00000088340.11	FER1L4	-0.648206	-1.56722	0.00529172	0.0380933
ENSG00000143850.7	PLEKHA6	-0.647901	-1.56689	0.0160072	0.0840303
ENSG00000099326.4	MZF1	-0.647245	-1.56617	3.84239e-05	0.00079304
ENSG00000236155.2	RP11-231P20.2	-0.646482	-1.56535	0.00496003	0.0363807
ENSG00000255284.1	AP006621.5	-0.646266	-1.56511	0.00515115	0.0373452
ENSG00000183833.12	MAATS1	-0.646107	-1.56494	0.00160657	0.0158951
ENSG00000180730.3	SHISA2	-0.645995	-1.56482	0.00145525	0.0147013
ENSG00000257354.1	RP11-631N16.2	-0.645591	-1.56438	0.0192133	0.0955884
ENSG00000157992.8	KRTCAP3	-0.644994	-1.56373	0.0280293	0.12412
ENSG00000204403.5	CASP12	-0.644456	-1.56315	0.0189572	0.0947277
ENSG00000269821.1	KCNQ1OT1	-0.644364	-1.56305	0.000687897	0.00830212
ENSG00000231995.2	RP11-111F5.2	-0.643382	-1.56199	0.0296956	0.128568
ENSG00000162148.6	PPP1R32	-0.642995	-1.56157	0.0267345	0.120117
ENSG00000132122.6	SPATA6	-0.642849	-1.56141	5.74911e-05	0.00111639
ENSG00000197837.3	HIST4H4	-0.642786	-1.56134	0.0308536	NA
ENSG00000270032.1	C12orf63	-0.642316	-1.56083	0.00596577	0.0415869
ENSG00000224722.3	RP11-255B23.1	-0.64179	-1.56026	0.00483889	0.0356199
ENSG00000143995.14	MEIS1	-0.641782	-1.56026	0.00387128	0.0301007
ENSG00000234072.1	AC074117.10	-0.640821	-1.55922	0.0168778	0.0870575
ENSG00000223705.5	NSUN5P1	-0.640694	-1.55908	0.000620303	0.00764478
ENSG00000199568.1	RNU5A-1	-0.640068	-1.5584	0.0326337	0.137137
ENSG00000169116.7	PARM1	-0.639987	-1.55831	0.000214407	0.00325201
ENSG00000133619.13	KRBA1	-0.639986	-1.55831	1.41526e-05	0.000346374
ENSG00000164687.6	FABP5	-0.639928	-1.55825	0.0191615	0.0954562
ENSG00000074855.6	ANO8	-0.639837	-1.55815	0.000207558	0.00317172
ENSG00000012817.11	KDM5D	-0.639697	-1.558	0.000686788	0.00829529
ENSG00000180354.11	C7orf41	-0.63967	-1.55797	5.94616e-06	0.000169502
ENSG00000162599.10	NFIA	-0.639302	-1.55757	5.94635e-06	0.000169502
ENSG00000187792.3	ZNF70	-0.639025	-1.55728	0.000140225	0.00230946
ENSG00000196696.7	PDXDC2P	-0.637813	-1.55597	0.00772072	0.0504731
ENSG00000182870.8	GALNT9	-0.637622	-1.55576	0.0335956	NA
ENSG00000242732.2	RGAG4	-0.637449	-1.55558	1.71657e-05	0.000406811
ENSG00000077157.15	PPP1R12B	-0.6372	-1.55531	3.70786e-05	0.000769169
ENSG00000232931.1	LINC00342	-0.637143	-1.55525	0.0102717	0.0618464
ENSG00000164949.3	GEM	-0.636768	-1.55484	0.00142497	0.0144851
ENSG00000204815.4	TTC25	-0.63658	-1.55464	0.000540624	0.00683324
ENSG00000246982.2	RP1-179N16.6	-0.636264	-1.5543	0.0132584	0.0736766
ENSG00000161249.15	DMKN	-0.63563	-1.55362	0.000188494	0.00294387
ENSG00000197380.6	DACT3	-0.635473	-1.55345	0.000834505	0.00968442
ENSG00000174640.8	SLCO2A1	-0.634979	-1.55292	0.0326157	0.137097
ENSG00000257108.1	NHLRC4	-0.634699	-1.55261	0.025623	0.116716
ENSG00000136114.11	THSD1	-0.634685	-1.5526	0.014849	0.0797739
ENSG00000184905.4	TCEAL2	-0.634638	-1.55255	0.000120966	0.00205027
ENSG00000122574.6	WIPF3	-0.63404	-1.5519	0.0321604	0.135919
ENSG00000233487.6	AC011322.1	-0.633522	-1.55135	0.0347299	NA
ENSG00000260214.1	GS1-465N13.1	-0.633271	-1.55108	0.00065024	0.00792981
ENSG00000170608.2	FOXA3	-0.632843	-1.55062	0.000290111	0.00417498
ENSG00000135245.9	HILPDA	-0.632717	-1.55048	0.000295429	0.00423788
ENSG00000233225.2	AC004987.9	-0.632428	-1.55017	0.000845112	0.00975889
ENSG00000102057.5	KCND1	-0.631509	-1.54919	0.00154011	0.0154059
ENSG00000177839.4	PCDHB9	-0.631172	-1.54882	0.000784187	0.00923971
ENSG00000241839.5	PLEKHO2	-0.630727	-1.54834	9.53711e-07	3.39525e-05
ENSG00000197748.8	WDR96	-0.630667	-1.54828	0.0192014	0.0955679
ENSG00000255027.2	RP11-680F20.9	-0.62991	-1.54747	0.0138227	0.0758191
ENSG00000259812.1	RP11-5N23.3	-0.629737	-1.54728	0.0238999	0.111054
ENSG00000074047.16	GLI2	-0.629194	-1.5467	6.96385e-06	0.000194095
ENSG00000149573.3	MPZL2	-0.629161	-1.54667	0.00367554	0.0289702
ENSG00000176293.14	ZNF135	-0.628876	-1.54636	5.63085e-05	0.00109822
ENSG00000230432.1	AC114803.3	-0.628631	-1.5461	0.0295024	0.128037
ENSG00000144161.7	ZC3H8	-0.628608	-1.54607	6.22424e-05	0.00118559
ENSG00000260528.1	FAM157C	-0.62804	-1.54546	0.0244975	0.113025
ENSG00000124257.6	NEURL2	-0.627537	-1.54492	0.0163905	0.0854645
ENSG00000205791.2	LOH12CR2	-0.626988	-1.54434	0.00401535	0.030824
ENSG00000132801.5	ZSWIM3	-0.626566	-1.54389	0.00249501	0.0220375
ENSG00000168772.9	CXXC4	-0.626454	-1.54377	0.0050923	0.0370929
ENSG00000104998.2	IL27RA	-0.626339	-1.54364	0.00143249	0.0145163
ENSG00000131759.13	RARA	-0.626078	-1.54336	9.18124e-07	3.2829e-05
ENSG00000185920.11	PTCH1	-0.626019	-1.5433	0.00349456	0.0280942
ENSG00000112294.8	ALDH5A1	-0.625651	-1.54291	0.000191019	0.00297476
ENSG00000204622.6	HLA-J	-0.624955	-1.54216	0.00602576	0.0419155
ENSG00000058404.15	CAMK2B	-0.624784	-1.54198	0.0103579	0.0622328
ENSG00000133624.9	ZNF767	-0.624644	-1.54183	0.000718885	0.00863139
ENSG00000171798.13	KNDC1	-0.624531	-1.54171	0.00216166	0.0198362
ENSG00000023892.9	DEF6	-0.624242	-1.5414	0.00334143	0.0271731
ENSG00000121905.5	HPCA	-0.623164	-1.54025	0.0365728	NA
ENSG00000260942.1	RP11-27M15.1	-0.6229	-1.53997	0.032559	0.136929
ENSG00000186462.7	NAP1L2	-0.622456	-1.53949	0.000122778	0.00207236
ENSG00000261485.1	PAN3-AS1	-0.622358	-1.53939	0.00752295	0.0494604
ENSG00000150722.6	PPP1R1C	-0.621964	-1.53897	0.019638	0.0970002
ENSG00000230606.4	AC159540.1	-0.621722	-1.53871	0.00245524	0.0217806
ENSG00000129194.3	SOX15	-0.620779	-1.5377	0.00454653	0.0339584
ENSG00000111962.7	UST	-0.620714	-1.53764	1.70124e-05	0.000404571
ENSG00000203993.3	C9orf37	-0.6205	-1.53741	3.60496e-05	0.000750688
ENSG00000244414.1	CFHR1	-0.620117	-1.537	0.00207276	0.0192025
ENSG00000261094.2	RP11-355O1.11	-0.620096	-1.53698	0.0179603	0.0909732
ENSG00000160293.12	VAV2	-0.619825	-1.53669	3.56451e-06	0.000109042
ENSG00000067141.12	NEO1	-0.619466	-1.53631	1.93733e-07	8.35664e-06
ENSG00000160323.14	ADAMTS13	-0.619052	-1.53587	0.00141076	0.0143927
ENSG00000099331.9	MYO9B	-0.61887	-1.53567	1.00634e-08	6.31094e-07
ENSG00000166925.4	TSC22D4	-0.618792	-1.53559	9.16821e-07	3.2829e-05
ENSG00000183423.7	LRIT3	-0.618726	-1.53552	0.0380964	NA
ENSG00000235545.1	RP11-230B22.1	-0.618603	-1.53539	0.0222945	0.105918
ENSG00000132613.10	MTSS1L	-0.618468	-1.53524	1.05234e-05	0.000271493
ENSG00000158296.9	SLC13A3	-0.617965	-1.53471	0.00333453	0.027144
ENSG00000227603.1	RP11-165J3.6	-0.616953	-1.53363	0.036344	NA
ENSG00000163624.5	CDS1	-0.616287	-1.53292	0.0291426	0.126915
ENSG00000261971.2	RP11-473M20.7	-0.61573	-1.53233	0.0091035	0.0569341
ENSG00000175322.6	ZNF519	-0.615546	-1.53214	8.7638e-05	0.00157545
ENSG00000145335.11	SNCA	-0.615295	-1.53187	0.0183016	0.0923005
ENSG00000198185.7	ZNF334	-0.613714	-1.53019	0.00100219	0.0111464
ENSG00000182600.5	C2orf82	-0.613507	-1.52997	0.00132263	0.0137447
ENSG00000266964.1	FXYD1	-0.613296	-1.52975	0.00128614	0.0134772
ENSG00000266968.1	RP11-116O18.1	-0.61313	-1.52957	0.0412123	0.159174
ENSG00000149922.6	TBX6	-0.613108	-1.52955	0.0362767	0.146881
ENSG00000242282.2	AC108488.4	-0.612563	-1.52897	0.00908772	0.0568593
ENSG00000061337.11	LZTS1	-0.612477	-1.52888	0.000196106	0.00303657
ENSG00000129282.8	MRM1	-0.611966	-1.52834	0.00824839	0.0531371
ENSG00000262468.1	RP11-95P2.1	-0.611855	-1.52822	0.0200804	0.0984397
ENSG00000204149.5	AGAP6	-0.611819	-1.52818	0.011474	0.0666962
ENSG00000182263.9	FIGN	-0.611756	-1.52812	0.00553598	0.0393137
ENSG00000113248.3	PCDHB15	-0.610907	-1.52722	5.79794e-05	0.00112142
ENSG00000116852.9	KIF21B	-0.610267	-1.52654	0.0394634	NA
ENSG00000149633.7	KIAA1755	-0.609675	-1.52592	7.82001e-05	0.00143911
ENSG00000099725.10	PRKY	-0.609598	-1.52583	0.0109676	0.064675
ENSG00000186056.4	MATN1-AS1	-0.609176	-1.52539	0.00502767	0.0367606
ENSG00000176720.3	BOK	-0.609115	-1.52532	6.90008e-07	2.59829e-05
ENSG00000244480.1	AC005154.7	-0.608916	-1.52511	0.0359844	0.146316
ENSG00000144331.14	ZNF385B	-0.6089	-1.5251	4.24791e-05	0.000860399
ENSG00000102804.9	TSC22D1	-0.608839	-1.52503	5.01052e-07	1.9498e-05
ENSG00000160307.5	S100B	-0.608604	-1.52478	2.75142e-07	1.13863e-05
ENSG00000186891.9	TNFRSF18	-0.60807	-1.52422	0.0355034	0.145009
ENSG00000152284.4	TCF7L1	-0.608054	-1.5242	0.000651305	0.00793687
ENSG00000008735.10	MAPK8IP2	-0.607816	-1.52395	0.0205074	0.099783
ENSG00000259030.1	FPGT-TNNI3K	-0.607656	-1.52378	0.0186383	0.0935809
ENSG00000130427.2	EPO	-0.607589	-1.52371	0.0414176	NA
ENSG00000136110.8	LECT1	-0.606503	-1.52256	0.00764373	0.0500526
ENSG00000114204.10	SERPINI2	-0.606373	-1.52243	0.0415317	0.159673
ENSG00000026950.12	BTN3A1	-0.606299	-1.52235	6.55562e-05	0.00124002
ENSG00000236411.1	NDUFAF4P3	-0.605915	-1.52194	0.0398004	0.155732
ENSG00000115423.14	DNAH6	-0.60562	-1.52163	0.00309418	0.0257256
ENSG00000244439.1	RP4-655L22.2	-0.605394	-1.52139	0.0343715	NA
ENSG00000267493.2	CIRBP-AS1	-0.605352	-1.52135	0.0406358	NA
ENSG00000258926.1	RP11-47I22.1	-0.604899	-1.52087	0.0413768	NA
ENSG00000172992.7	DCAKD	-0.604759	-1.52072	1.24802e-07	5.81399e-06
ENSG00000149489.4	ROM1	-0.604672	-1.52063	1.45171e-05	0.000353287
ENSG00000228630.1	HOTAIR	-0.604483	-1.52043	0.0424845	0.16181
ENSG00000186603.4	HPDL	-0.604348	-1.52029	0.0120488	0.0690531
ENSG00000225031.1	EIF4BP7	-0.60403	-1.51996	0.00988287	0.0603295
ENSG00000055813.5	CCDC85A	-0.603921	-1.51984	4.04502e-07	1.60083e-05
ENSG00000204136.6	GGTA1P	-0.603901	-1.51982	0.000572531	0.00716519
ENSG00000133026.8	MYH10	-0.603873	-1.51979	8.64757e-09	5.55113e-07
ENSG00000196963.2	PCDHB16	-0.603563	-1.51946	0.000745545	0.0088863
ENSG00000181392.10	SYNE4	-0.603462	-1.51936	0.0323078	0.136392
ENSG00000121005.4	CRISPLD1	-0.603187	-1.51907	0.0435979	0.164857
ENSG00000261366.1	MANEA-AS1	-0.603105	-1.51898	0.0437572	NA
ENSG00000138834.8	MAPK8IP3	-0.602772	-1.51863	0.000838491	0.00971684
ENSG00000228010.1	AC073343.13	-0.602583	-1.51843	0.0325218	0.136914
ENSG00000105609.11	LILRB5	-0.60217	-1.518	0.0365353	0.147502
ENSG00000156140.4	ADAMTS3	-0.602108	-1.51793	0.00808763	0.0523704
ENSG00000147234.6	FRMPD3	-0.601855	-1.51767	0.00339848	0.0275957
ENSG00000079101.12	CLUL1	-0.60152	-1.51731	0.0294099	0.127806
ENSG00000198354.4	DCAF12L2	-0.601322	-1.51711	0.0344929	0.142351
ENSG00000224376.1	AC017104.6	-0.601191	-1.51697	0.00708511	0.0470945
ENSG00000244041.2	RP1-90J20.7	-0.600826	-1.51658	0.00385236	0.0300396
ENSG00000106123.7	EPHB6	-0.600301	-1.51603	0.00126741	0.0133247
ENSG00000148926.5	ADM	-0.600209	-1.51594	0.0127386	0.071807
ENSG00000168016.9	TRANK1	-0.600145	-1.51587	0.00304068	0.0255164
ENSG00000149150.4	SLC43A1	-0.599685	-1.51539	9.58016e-05	0.00167962
ENSG00000134602.11	MST4	-0.599204	-1.51488	5.95792e-05	0.00114385
ENSG00000151322.14	NPAS3	-0.599161	-1.51484	1.38333e-08	8.3538e-07
ENSG00000255103.1	KIAA0754	-0.599009	-1.51468	0.0229298	0.108055
ENSG00000018625.10	ATP1A2	-0.598858	-1.51452	0.0440622	0.165844
ENSG00000237396.1	RP4-788L20.3	-0.598587	-1.51423	0.0235023	0.109864
ENSG00000265148.1	BZRAP1-AS1	-0.598583	-1.51423	0.0240755	0.111647
ENSG00000260552.1	RP11-49I11.1	-0.598487	-1.51413	0.0360449	0.146416
ENSG00000224281.3	SLC25A5-AS1	-0.598143	-1.51377	0.0202816	0.0990688
ENSG00000206344.6	HCG27	-0.598009	-1.51363	0.0452127	0.168194
ENSG00000143847.11	PPFIA4	-0.597759	-1.51336	0.000204936	0.00313897
ENSG00000149212.6	SESN3	-0.59733	-1.51291	1.6248e-05	0.000389023
ENSG00000108848.10	LUC7L3	-0.595561	-1.51106	4.14777e-06	0.000125008
ENSG00000101017.9	CD40	-0.595497	-1.51099	0.00165404	0.0162342
ENSG00000202058.1	7SK	-0.595401	-1.51089	0.044775	0.16767
ENSG00000163697.12	APBB2	-0.594922	-1.51039	0.000945774	0.0106941
ENSG00000214021.11	TTLL3	-0.594454	-1.5099	0.00123616	0.0131051
ENSG00000214432.5	AC068831.10	-0.593942	-1.50937	0.0365147	0.147502
ENSG00000178685.9	PARP10	-0.593844	-1.50926	0.000125665	0.00211235
ENSG00000165379.9	LRFN5	-0.593792	-1.50921	0.046713	0.17166
ENSG00000257027.1	RP11-705C15.3	-0.593508	-1.50891	0.0283227	0.124643
ENSG00000237797.1	RP11-472N13.3	-0.593186	-1.50857	0.0443399	NA
ENSG00000162496.4	DHRS3	-0.592688	-1.50805	1.25451e-06	4.27033e-05
ENSG00000185090.10	MANEAL	-0.592147	-1.50749	0.0112332	0.0657184
ENSG00000110900.10	TSPAN11	-0.591885	-1.50721	0.00011873	0.00201446
ENSG00000257337.1	RP11-983P16.4	-0.591317	-1.50662	5.18092e-06	0.000151933
ENSG00000124780.9	KCNK17	-0.590237	-1.50549	0.0455738	0.169063
ENSG00000137103.12	TMEM8B	-0.589769	-1.50501	1.41697e-05	0.000346374
ENSG00000270012.1	LL0XNC01-7P3.1	-0.589371	-1.50459	0.0330581	0.138386
ENSG00000262580.1	RP11-334C17.5	-0.589161	-1.50437	0.0250478	0.114753
ENSG00000233593.1	RP4-665J23.1	-0.5889	-1.5041	0.0106313	0.0634035
ENSG00000131149.13	GSE1	-0.588767	-1.50396	0.000170949	0.00271975
ENSG00000095637.14	SORBS1	-0.588542	-1.50373	1.0297e-06	3.60283e-05
ENSG00000197580.7	BCO2	-0.588293	-1.50347	0.0161101	0.0843221
ENSG00000225855.2	RUSC1-AS1	-0.588026	-1.50319	0.0270545	0.121114
ENSG00000110455.9	ACCS	-0.587837	-1.50299	0.000440335	0.00577608
ENSG00000260248.1	RP11-143K11.1	-0.587731	-1.50288	0.00836538	0.0535943
ENSG00000171962.12	LRRC48	-0.587676	-1.50282	0.00646079	0.0440582
ENSG00000135205.10	CCDC146	-0.587355	-1.50249	0.00147707	0.014894
ENSG00000153714.5	LURAP1L	-0.58724	-1.50237	0.000817181	0.00952405
ENSG00000113209.6	PCDHB5	-0.586778	-1.50189	1.78267e-05	0.000420491
ENSG00000251562.3	MALAT1	-0.586509	-1.50161	0.00263659	0.0230384
ENSG00000065675.10	PRKCQ	-0.586337	-1.50143	0.00227671	0.0205547
ENSG00000076604.10	TRAF4	-0.586013	-1.50109	0.0040683	0.0310856
ENSG00000103472.5	RRN3P2	-0.5855	-1.50056	0.0154145	0.0820014
ENSG00000144891.13	AGTR1	-0.585424	-1.50048	0.0125544	0.0710374
ENSG00000180828.1	BHLHE22	-0.584939	-1.49998	0.0245894	0.113273
ENSG00000204381.7	LAYN	-0.584545	-1.49957	1.40403e-05	0.000345291
ENSG00000234899.4	AC005152.2	-0.584174	-1.49918	0.000347964	0.00480403
ENSG00000116151.8	MORN1	-0.584066	-1.49907	0.00939751	0.0579744
ENSG00000197375.8	SLC22A5	-0.583552	-1.49853	0.00150976	0.0151674
ENSG00000232699.2	BDH2P1	-0.583526	-1.49851	0.00224174	0.0202933
ENSG00000188459.3	WASF4P	-0.583384	-1.49836	0.0165004	0.0858451
ENSG00000263327.2	TAPT1-AS1	-0.583256	-1.49823	0.0263349	0.11891
ENSG00000227934.1	RP11-423F24.3	-0.582668	-1.49762	0.0470495	0.172508
ENSG00000162777.12	DENND2D	-0.582066	-1.49699	0.000351835	0.00484897
ENSG00000134954.9	ETS1	-0.581972	-1.49689	2.30769e-05	0.000516853
ENSG00000244486.3	SCARF2	-0.581883	-1.4968	0.00524462	0.0378882
ENSG00000007312.8	CD79B	-0.581717	-1.49663	0.000388505	0.00522172
ENSG00000223518.4	CSNK1A1P1	-0.581713	-1.49663	0.0525899	NA
ENSG00000108469.10	RECQL5	-0.581469	-1.49637	0.00102819	0.011389
ENSG00000198915.7	RASGEF1A	-0.581421	-1.49632	0.00585995	0.0410247
ENSG00000162882.10	HAAO	-0.581255	-1.49615	0.00348629	0.0280791
ENSG00000161149.7	TUBA3FP	-0.581225	-1.49612	0.0117358	0.0678316
ENSG00000173208.3	ABCD2	-0.581032	-1.49592	0.0451069	0.168184
ENSG00000141337.8	ARSG	-0.580709	-1.49558	7.54178e-06	0.000206447
ENSG00000204366.3	ZBTB12	-0.580631	-1.4955	0.00212243	0.0195737
ENSG00000005513.9	SOX8	-0.580334	-1.4952	7.90842e-05	0.00144559
ENSG00000120949.10	TNFRSF8	-0.579816	-1.49466	0.024247	0.112283
ENSG00000234336.2	JAZF1-AS1	-0.579739	-1.49458	0.0439938	0.165701
ENSG00000260404.2	RP11-384K6.6	-0.579401	-1.49423	0.0223242	0.106029
ENSG00000114812.8	VIPR1	-0.579358	-1.49418	0.0523777	NA
ENSG00000143466.8	IKBKE	-0.579256	-1.49408	0.00931381	0.0577421
ENSG00000229127.1	AC007038.7	-0.579255	-1.49408	0.0511687	NA
ENSG00000151640.8	DPYSL4	-0.579129	-1.49395	0.0106911	0.0635692
ENSG00000103742.7	IGDCC4	-0.578764	-1.49357	0.000897578	0.0102694
ENSG00000081818.1	PCDHB4	-0.578759	-1.49356	5.74876e-06	0.000164734
ENSG00000261188.1	CTA-445C9.14	-0.578542	-1.49334	0.000859962	0.00991633
ENSG00000183779.5	ZNF703	-0.577935	-1.49271	2.01632e-05	0.000465667
ENSG00000106012.13	IQCE	-0.577894	-1.49267	5.99475e-06	0.000170584
ENSG00000134815.14	DHX34	-0.576946	-1.49169	0.00271565	0.02354
ENSG00000180875.4	GREM2	-0.576901	-1.49164	0.0526667	0.186468
ENSG00000231154.1	MORF4L2-AS1	-0.57685	-1.49159	0.0534752	0.188318
ENSG00000140022.5	STON2	-0.576765	-1.4915	0.00834697	0.0535184
ENSG00000256433.1	RP1-102E24.8	-0.576653	-1.49139	0.0482361	NA
ENSG00000210100.1	MT-TI	-0.576616	-1.49135	0.0352663	0.144331
ENSG00000236204.1	AC092594.1	-0.57643	-1.49115	0.0350171	0.143745
ENSG00000010610.5	CD4	-0.576246	-1.49096	0.00022912	0.00342734
ENSG00000134222.11	PSRC1	-0.576165	-1.49088	0.000575859	0.00720044
ENSG00000037965.4	HOXC8	-0.576061	-1.49077	0.0158876	0.0836724
ENSG00000125618.12	PAX8	-0.576037	-1.49075	0.0260587	0.117893
ENSG00000203907.5	OOEP	-0.575984	-1.49069	0.0455588	0.169057
ENSG00000198580.6	AC073343.1	-0.575761	-1.49046	0.00427583	0.0323214
ENSG00000139182.9	CLSTN3	-0.575575	-1.49027	1.66531e-05	0.000396973
ENSG00000251432.2	RP11-420A23.1	-0.575409	-1.4901	0.0262519	0.118603
ENSG00000247317.3	RP11-273G15.2	-0.575081	-1.48976	0.0224364	0.106344
ENSG00000244617.1	ASPRV1	-0.575026	-1.4897	0.00628434	0.04318
ENSG00000134247.9	PTGFRN	-0.57499	-1.48967	1.49072e-06	4.9706e-05
ENSG00000149968.7	MMP3	-0.574855	-1.48953	0.000610969	0.00755831
ENSG00000130695.9	CEP85	-0.574139	-1.48879	5.53493e-07	2.12847e-05
ENSG00000160602.9	NEK8	-0.573984	-1.48863	0.00053346	0.0067584
ENSG00000253485.1	PCDHGA5	-0.573359	-1.48798	0.00040159	0.00536716
ENSG00000184634.10	MED12	-0.573319	-1.48794	0.000419578	0.00554394
ENSG00000106333.8	PCOLCE	-0.572973	-1.48759	0.0332413	0.138903
ENSG00000166923.6	GREM1	-0.572628	-1.48723	0.0474099	0.173582
ENSG00000106133.13	NSUN5P2	-0.572198	-1.48679	0.000780181	0.009218
ENSG00000244165.1	P2RY11	-0.572038	-1.48662	0.0258909	0.117362
ENSG00000188004.5	C1orf204	-0.572015	-1.4866	0.00107462	0.0117753
ENSG00000229212.3	RP11-561C5.4	-0.571961	-1.48654	0.0254611	0.116222
ENSG00000186510.7	CLCNKA	-0.571279	-1.48584	0.0251884	0.1153
ENSG00000143178.8	TBX19	-0.570869	-1.48542	0.00395729	0.0305365
ENSG00000267161.1	AC005943.5	-0.570806	-1.48535	0.0299194	0.129365
ENSG00000185432.10	METTL7A	-0.570367	-1.4849	3.70888e-06	0.000112823
ENSG00000198039.7	ZNF273	-0.570329	-1.48486	0.000971415	0.0109159
ENSG00000136457.5	CHAD	-0.570283	-1.48481	0.0518477	0.184298
ENSG00000136205.12	TNS3	-0.569986	-1.48451	6.90203e-06	0.000192701
ENSG00000164344.11	KLKB1	-0.569977	-1.4845	0.0275314	0.12265
ENSG00000264469.1	RP11-173M1.8	-0.569745	-1.48426	0.0214787	0.102912
ENSG00000231233.1	RP11-127L20.6	-0.569109	-1.48361	0.0333489	0.139281
ENSG00000232022.1	RP5-1109J22.1	-0.568882	-1.48337	0.0450636	0.168133
ENSG00000105996.5	HOXA2	-0.568788	-1.48328	0.0365603	0.147553
ENSG00000154655.10	L3MBTL4	-0.568603	-1.48309	0.0107521	0.0637501
ENSG00000147324.6	MFHAS1	-0.568496	-1.48298	0.000744454	0.00888603
ENSG00000253704.1	RP11-267M23.4	-0.568257	-1.48273	0.0261072	0.118068
ENSG00000157343.4	ARMC12	-0.568087	-1.48256	0.0572913	NA
ENSG00000268575.1	RP1-283E3.8	-0.568006	-1.48247	0.0232236	0.10903
ENSG00000164749.7	HNF4G	-0.567478	-1.48193	0.055476	NA
ENSG00000123411.10	IKZF4	-0.567288	-1.48174	0.000475927	0.00618819
ENSG00000075826.11	SEC31B	-0.567277	-1.48172	0.010581	0.0632269
ENSG00000120832.5	MTERFD3	-0.567266	-1.48171	0.000619643	0.00764242
ENSG00000162997.11	PRORSD1P	-0.56709	-1.48153	0.00350372	0.0281142
ENSG00000198064.9	NPIPL3	-0.566989	-1.48143	0.0604169	0.202762
ENSG00000174353.12	STAG3L3	-0.5668	-1.48123	0.00199634	0.0186108
ENSG00000159307.13	SCUBE1	-0.566532	-1.48096	0.00213108	0.0196423
ENSG00000242086.3	AC069513.3	-0.566317	-1.48074	0.00312249	0.0258437
ENSG00000079337.11	RAPGEF3	-0.566078	-1.48049	0.00369929	0.0291105
ENSG00000104804.3	TULP2	-0.565821	-1.48023	0.0524854	NA
ENSG00000232842.2	RP5-961K14.1	-0.56563	-1.48003	0.0276863	0.123038
ENSG00000259820.1	AC083843.1	-0.565302	-1.4797	0.0147863	0.0795152
ENSG00000206077.6	ZDHHC11B	-0.564872	-1.47926	0.0424842	0.16181
ENSG00000139537.6	CCDC65	-0.564791	-1.47917	0.0573755	NA
ENSG00000242288.4	RP11-464F9.1	-0.564749	-1.47913	0.0416319	0.159945
ENSG00000260792.1	RP11-982M15.8	-0.564516	-1.47889	0.0595777	NA
ENSG00000225151.5	AC103965.1	-0.564066	-1.47843	0.0247152	0.113609
ENSG00000137869.9	CYP19A1	-0.563523	-1.47787	0.037517	0.149967
ENSG00000171310.6	CHST11	-0.561989	-1.4763	0.000487222	0.00628991
ENSG00000235944.3	ZNF815P	-0.560516	-1.4748	0.0163723	0.0853968
ENSG00000178150.4	ZNF114	-0.560341	-1.47462	0.0616638	NA
ENSG00000113212.4	PCDHB7	-0.560273	-1.47455	0.00448779	0.0336121
ENSG00000259660.2	CTD-2611K5.6	-0.559785	-1.47405	0.0423565	0.161663
ENSG00000230091.1	TMEM254-AS1	-0.559625	-1.47389	0.0351534	0.144123
ENSG00000259562.2	RP11-762H8.2	-0.559612	-1.47387	0.0575801	NA
ENSG00000249476.1	CTD-2587M2.1	-0.559463	-1.47372	0.0565927	NA
ENSG00000231133.1	HAR1B	-0.55941	-1.47367	0.0578775	0.197866
ENSG00000184838.10	PRR16	-0.557787	-1.47201	0.0111627	0.0653764
ENSG00000247400.2	DNAJC3-AS1	-0.557595	-1.47181	0.00305807	0.025584
ENSG00000152268.8	SPON1	-0.55752	-1.47174	0.000216011	0.00327025
ENSG00000173198.4	CYSLTR1	-0.55752	-1.47174	0.00107627	0.0117855
ENSG00000184908.13	CLCNKB	-0.556868	-1.47107	0.0209911	0.10141
ENSG00000146122.12	DAAM2	-0.556828	-1.47103	7.978e-06	0.000215366
ENSG00000102878.10	HSF4	-0.556501	-1.4707	0.00122831	0.0130303
ENSG00000163053.6	SLC16A14	-0.556439	-1.47063	0.0563523	0.194568
ENSG00000108175.12	ZMIZ1	-0.556347	-1.47054	2.40472e-07	1.01054e-05
ENSG00000130304.12	SLC27A1	-0.556053	-1.47024	0.00135869	0.0139946
ENSG00000136367.11	ZFHX2	-0.555847	-1.47003	0.0624821	0.207025
ENSG00000251582.1	RP11-464F9.9	-0.55576	-1.46994	0.0626694	NA
ENSG00000241627.2	UBQLN4P1	-0.555154	-1.46933	0.0243039	0.112451
ENSG00000133195.7	SLC39A11	-0.554766	-1.46893	0.000680267	0.00824666
ENSG00000184515.6	BEX5	-0.554705	-1.46887	0.000518977	0.00661087
ENSG00000120088.10	CRHR1	-0.554604	-1.46877	0.00401322	0.0308222
ENSG00000125409.8	TEKT3	-0.554256	-1.46841	0.0281322	0.124251
ENSG00000214940.4	RP11-1212A22.2	-0.554112	-1.46826	0.0415097	0.159626
ENSG00000269609.1	RP11-18I14.10	-0.55387	-1.46802	0.00243688	0.0216531
ENSG00000261934.1	PCDHGA9	-0.553528	-1.46767	0.0013349	0.0138546
ENSG00000174721.9	FGFBP3	-0.553287	-1.46743	0.000910102	0.0103481
ENSG00000267219.1	AC010504.2	-0.55321	-1.46735	0.0619056	NA
ENSG00000179761.6	PIPOX	-0.552986	-1.46712	0.0613477	NA
ENSG00000258734.2	RP11-112J1.3	-0.552493	-1.46662	0.0144906	0.078409
ENSG00000160460.11	SPTBN4	-0.551879	-1.46599	0.0132485	0.0736507
ENSG00000227339.1	THRAP3P1	-0.551814	-1.46593	0.049998	0.179864
ENSG00000166924.4	NYAP1	-0.551589	-1.4657	0.00654323	0.0443791
ENSG00000167536.9	DHRS13	-0.551442	-1.46555	0.000801704	0.00939065
ENSG00000235436.6	DPY19L2P4	-0.551025	-1.46513	0.0369377	0.148562
ENSG00000164619.4	BMPER	-0.550266	-1.46436	0.00477083	0.0352302
ENSG00000188384.3	RP11-152F13.2	-0.549636	-1.46372	0.0668139	0.216278
ENSG00000087076.4	HSD17B14	-0.549215	-1.46329	0.0309977	0.132516
ENSG00000114646.5	CSPG5	-0.54879	-1.46286	0.0626229	0.207323
ENSG00000112769.13	LAMA4	-0.548611	-1.46268	0.000988048	0.0110419
ENSG00000122679.4	RAMP3	-0.548492	-1.46256	2.16575e-05	0.000492504
ENSG00000165121.10	RP11-213G2.3	-0.548435	-1.4625	0.0212561	0.102193
ENSG00000162878.8	PKDCC	-0.54821	-1.46227	0.00124214	0.0131428
ENSG00000112699.6	GMDS	-0.548102	-1.46216	2.4323e-07	1.0195e-05
ENSG00000148143.8	ZNF462	-0.547747	-1.4618	0.000130874	0.00218413
ENSG00000175221.9	MED16	-0.547663	-1.46172	5.6831e-06	0.000163716
ENSG00000255366.1	RP11-1134I14.8	-0.547456	-1.46151	0.000949201	0.010718
ENSG00000130787.9	HIP1R	-0.54693	-1.46097	7.63061e-05	0.00140779
ENSG00000196247.7	ZNF107	-0.546817	-1.46086	0.000328188	0.00459208
ENSG00000254206.1	NPIPL3	-0.546505	-1.46054	0.033394	0.139363
ENSG00000245149.3	RP11-383J24.5	-0.54635	-1.46039	0.0317539	0.134655
ENSG00000122367.15	LDB3	-0.546296	-1.46033	0.0502198	0.180399
ENSG00000138031.9	ADCY3	-0.546077	-1.46011	8.6652e-05	0.00156117
ENSG00000166669.9	ATF7IP2	-0.546033	-1.46007	2.19244e-05	0.000496497
ENSG00000149577.11	SIDT2	-0.545948	-1.45998	7.05323e-06	0.000195617
ENSG00000213865.3	C8orf44	-0.54552	-1.45955	0.0158525	0.0835948
ENSG00000230823.2	CBX1P1	-0.545221	-1.45924	0.0387627	0.153218
ENSG00000037042.8	TUBG2	-0.545008	-1.45903	2.99591e-05	0.000642741
ENSG00000267080.1	ASB16-AS1	-0.54496	-1.45898	0.00207711	0.0192209
ENSG00000185499.12	MUC1	-0.544946	-1.45897	1.37873e-05	0.00034061
ENSG00000126243.4	LRFN3	-0.544643	-1.45866	4.5796e-05	0.000911726
ENSG00000183878.11	UTY	-0.544004	-1.45801	0.0192989	0.0959061
ENSG00000196189.8	SEMA4A	-0.543428	-1.45743	0.0145976	0.0788911
ENSG00000244560.2	RP4-800G7.2	-0.543334	-1.45734	0.0266392	0.119954
ENSG00000125398.5	SOX9	-0.543296	-1.4573	5.64905e-07	2.16088e-05
ENSG00000005981.8	ASB4	-0.542896	-1.45689	0.0575078	0.197071
ENSG00000135406.9	PRPH	-0.542675	-1.45667	0.0385351	0.152838
ENSG00000197083.7	ZNF300P1	-0.542465	-1.45646	0.00990581	0.0604243
ENSG00000197943.5	PLCG2	-0.542298	-1.45629	0.000373417	0.00506958
ENSG00000247708.2	RP11-323F5.2	-0.542209	-1.4562	0.0631332	0.20847
ENSG00000078399.11	HOXA9	-0.542183	-1.45617	8.1116e-06	0.000217891
ENSG00000259891.1	CTA-204B4.2	-0.542109	-1.4561	0.0195513	0.0967477
ENSG00000048052.16	HDAC9	-0.5421	-1.45609	0.0031951	0.0262449
ENSG00000167615.12	LENG8	-0.541897	-1.45589	0.00792941	0.0515918
ENSG00000204389.7	HSPA1A	-0.541733	-1.45572	0.0492263	0.17827
ENSG00000114670.9	NEK11	-0.541707	-1.45569	5.10964e-05	0.00100498
ENSG00000179604.8	CDC42EP4	-0.541458	-1.45544	6.30501e-05	0.00119957
ENSG00000160271.10	RALGDS	-0.541082	-1.45506	0.000836936	0.00970572
ENSG00000143624.9	INTS3	-0.540667	-1.45465	0.000206649	0.0031608
ENSG00000129667.8	RHBDF2	-0.540418	-1.45439	4.5206e-05	0.000902282
ENSG00000140563.10	MCTP2	-0.540408	-1.45438	0.00353867	0.0282255
ENSG00000216819.1	TUBB2BP1	-0.540205	-1.45418	0.0330719	0.138408
ENSG00000188738.9	FSIP2	-0.539852	-1.45382	0.0561489	0.194183
ENSG00000205209.3	SCGB2B2	-0.5397	-1.45367	0.0686915	NA
ENSG00000123500.5	COL10A1	-0.539636	-1.45361	0.0694832	0.221707
ENSG00000186715.6	MST1L	-0.539478	-1.45345	0.0501725	0.180309
ENSG00000213918.6	DNASE1	-0.539418	-1.45339	0.00520373	0.0376261
ENSG00000167107.8	ACSF2	-0.538567	-1.45253	9.38524e-06	0.000246023
ENSG00000166123.9	GPT2	-0.538408	-1.45237	0.000133445	0.00222249
ENSG00000204388.5	HSPA1B	-0.538338	-1.4523	0.0565811	0.195146
ENSG00000077063.6	CTTNBP2	-0.538079	-1.45204	0.000224442	0.00338219
ENSG00000133794.13	ARNTL	-0.538063	-1.45202	0.00174113	0.0168044
ENSG00000198691.7	ABCA4	-0.537961	-1.45192	0.0718003	NA
ENSG00000259974.1	LINC00261	-0.536543	-1.45049	0.0710859	0.224928
ENSG00000231686.1	RP1-203P18.1	-0.536189	-1.45014	0.036901	0.148487
ENSG00000128739.16	SNRPN	-0.536058	-1.45	0.0227744	0.107572
ENSG00000263400.1	CTC-297N7.5	-0.536001	-1.44995	0.0221065	0.10524
ENSG00000262049.1	RP13-1032I1.7	-0.535906	-1.44985	0.00703307	0.046844
ENSG00000126368.5	NR1D1	-0.535823	-1.44977	7.53205e-05	0.00139875
ENSG00000213225.6	AC018804.7	-0.535242	-1.44918	0.0427169	0.162458
ENSG00000166816.9	LDHD	-0.534561	-1.4485	0.00235817	0.0211032
ENSG00000243302.3	RP11-274B21.2	-0.53444	-1.44838	0.0344121	0.142164
ENSG00000063176.11	SPHK2	-0.534416	-1.44836	0.000295521	0.00423788
ENSG00000129965.9	INS-IGF2	-0.533998	-1.44794	0.0733948	0.229649
ENSG00000227295.2	ELL2P1	-0.533725	-1.44766	0.0111373	0.0653409
ENSG00000157557.7	ETS2	-0.533521	-1.44746	3.90423e-09	2.75578e-07
ENSG00000210112.1	MT-TM	-0.533513	-1.44745	0.0758511	NA
ENSG00000140398.9	NEIL1	-0.533484	-1.44742	0.00754115	0.0495201
ENSG00000198771.6	RCSD1	-0.533171	-1.44711	0.000629272	0.00773194
ENSG00000260855.1	RP11-439E19.10	-0.532693	-1.44663	0.071366	0.225465
ENSG00000091513.10	TF	-0.532407	-1.44634	0.00276648	0.0238916
ENSG00000137033.7	IL33	-0.532352	-1.44629	0.0702754	0.223317
ENSG00000166509.6	CLEC3A	-0.532212	-1.44614	0.00775206	0.0505994
ENSG00000090447.7	TFAP4	-0.532105	-1.44604	0.00388804	0.0301911
ENSG00000225880.4	LINC00115	-0.532063	-1.446	0.0733225	NA
ENSG00000263335.1	AF001548.5	-0.53192	-1.44585	0.0621572	0.206326
ENSG00000087253.7	LPCAT2	-0.531753	-1.44569	0.0184285	0.0928258
ENSG00000129646.9	QRICH2	-0.531658	-1.44559	0.0544944	0.190754
ENSG00000168004.5	HRASLS5	-0.531219	-1.44515	0.0160901	0.0842753
ENSG00000164845.12	FAM86FP	-0.530106	-1.44404	0.074093	NA
ENSG00000082497.7	SERTAD4	-0.529417	-1.44335	0.000228591	0.00342258
ENSG00000253508.1	RP1-170O19.14	-0.529407	-1.44334	0.0698626	0.222482
ENSG00000108984.9	MAP2K6	-0.529388	-1.44332	5.47034e-06	0.000157865
ENSG00000162415.6	ZSWIM5	-0.529044	-1.44297	0.0122117	0.0696644
ENSG00000084734.4	GCKR	-0.528836	-1.44276	0.0464353	0.171006
ENSG00000123095.5	BHLHE41	-0.528713	-1.44264	0.000920346	0.01045
ENSG00000256650.1	RERG-IT1	-0.528647	-1.44258	0.0777882	0.237605
ENSG00000182021.5	RP11-381O7.3	-0.528466	-1.44239	0.0721353	0.227294
ENSG00000214439.3	FAM185BP	-0.528421	-1.44235	0.0672566	0.217279
ENSG00000148660.15	CAMK2G	-0.527721	-1.44165	0.00035803	0.00490837
ENSG00000258727.1	RP11-66N24.3	-0.527516	-1.44144	0.00384969	0.0300331
ENSG00000244968.2	LIFR-AS1	-0.527476	-1.44141	0.000212148	0.00322074
ENSG00000123689.5	G0S2	-0.527351	-1.44128	0.00907179	0.056821
ENSG00000168000.10	BSCL2	-0.527178	-1.44111	0.000198458	0.00306314
ENSG00000215835.2	RP11-7G12.2	-0.527101	-1.44103	0.00243901	0.0216602
ENSG00000254595.1	CTD-2010I16.1	-0.526927	-1.44086	0.0727353	NA
ENSG00000196535.9	MYO18A	-0.526863	-1.44079	7.63254e-05	0.00140779
ENSG00000133800.4	LYVE1	-0.526835	-1.44076	0.0287731	0.126138
ENSG00000168010.6	ATG16L2	-0.52682	-1.44075	0.00161803	0.0159726
ENSG00000228049.4	POLR2J2	-0.526578	-1.44051	0.0375117	0.149967
ENSG00000177570.9	SAMD12	-0.526502	-1.44043	0.0599768	0.202087
ENSG00000082014.12	SMARCD3	-0.526382	-1.44031	0.0149609	0.0802427
ENSG00000163435.11	ELF3	-0.526279	-1.44021	0.0704201	0.22369
ENSG00000100918.8	REC8	-0.526089	-1.44002	0.0211217	0.10183
ENSG00000158270.10	COLEC12	-0.525823	-1.43975	0.000176888	0.00280083
ENSG00000197162.8	ZNF785	-0.525721	-1.43965	0.000415054	0.00550622
ENSG00000235823.1	LINC00263	-0.525716	-1.43965	0.000553155	0.00697001
ENSG00000204311.6	DFNB59	-0.525347	-1.43928	0.0153668	0.0818275
ENSG00000067601.6	PMS2P4	-0.525297	-1.43923	0.0267073	0.120052
ENSG00000089159.11	PXN	-0.525237	-1.43917	0.000296213	0.00424407
ENSG00000139174.6	PRICKLE1	-0.525143	-1.43908	0.0246488	0.113466
ENSG00000256383.1	AC020910.2	-0.525081	-1.43901	0.0313781	0.133463
ENSG00000174804.3	FZD4	-0.52477	-1.4387	0.000560875	0.00705638
ENSG00000159588.10	CCDC17	-0.524379	-1.43831	0.048065	0.175324
ENSG00000230513.1	THAP7-AS1	-0.523922	-1.43786	0.00531431	0.0382054
ENSG00000241399.2	CD302	-0.523367	-1.43731	1.81639e-05	0.000425608
ENSG00000136002.12	ARHGEF4	-0.523236	-1.43718	0.0121426	0.0693712
ENSG00000160207.4	HSF2BP	-0.523231	-1.43717	0.0456318	0.169135
ENSG00000263934.1	SNORD3A	-0.522866	-1.43681	0.0797056	0.241876
ENSG00000233967.1	RP11-250B2.3	-0.522786	-1.43673	0.0610179	0.204081
ENSG00000107186.12	MPDZ	-0.522747	-1.43669	0.00178808	0.0171095
ENSG00000250320.1	CTD-2269F5.1	-0.522171	-1.43611	0.000411502	0.00546379
ENSG00000184441.4	AP001062.7	-0.521667	-1.43561	0.0214352	0.102764
ENSG00000198203.5	SULT1C2	-0.521651	-1.4356	0.0783097	NA
ENSG00000162373.8	BEND5	-0.521237	-1.43518	0.0110688	0.0650681
ENSG00000198932.7	GPRASP1	-0.520725	-1.43468	0.00232275	0.0209125
ENSG00000091073.15	DTX2	-0.52061	-1.43456	0.0172862	0.0887441
ENSG00000085465.11	OVGP1	-0.520204	-1.43416	0.0123251	0.0700943
ENSG00000230844.1	ZNF674-AS1	-0.5202	-1.43415	0.0231393	0.108771
ENSG00000250486.2	FAM218A	-0.519882	-1.43384	0.0549344	0.19175
ENSG00000258498.1	DIO3OS	-0.519822	-1.43378	0.0340337	0.141273
ENSG00000242861.1	RP11-285F7.2	-0.519718	-1.43367	0.00501113	0.036689
ENSG00000198515.9	CNGA1	-0.519673	-1.43363	0.0307727	0.131762
ENSG00000229874.1	RP11-312O7.2	-0.51925	-1.43321	0.0490668	0.177786
ENSG00000124181.8	PLCG1	-0.518493	-1.43246	1.10934e-05	0.000284399
ENSG00000178162.4	AC140481.1	-0.518459	-1.43242	0.00249263	0.0220283
ENSG00000135373.8	EHF	-0.518363	-1.43233	0.0677974	0.218423
ENSG00000267002.1	RP11-242D8.1	-0.518339	-1.43231	0.0281324	0.124251
ENSG00000133858.11	ZFC3H1	-0.518001	-1.43197	0.00347481	0.0280479
ENSG00000169184.5	MN1	-0.517886	-1.43186	0.00600421	0.0418013
ENSG00000198648.6	STK39	-0.517709	-1.43168	0.000151236	0.00245119
ENSG00000253677.1	UBE2HP1	-0.517483	-1.43146	0.0855793	NA
ENSG00000214019.2	RP6-218J18.2	-0.517004	-1.43098	0.0176056	0.0897221
ENSG00000137070.13	IL11RA	-0.516919	-1.4309	0.000443291	0.00580551
ENSG00000251151.2	HOXC-AS3	-0.516914	-1.43089	0.0791591	0.240531
ENSG00000065621.9	GSTO2	-0.516859	-1.43084	0.000138374	0.00228961
ENSG00000112175.6	BMP5	-0.516529	-1.43051	0.019539	0.0967453
ENSG00000265485.1	RP11-449D8.1	-0.516353	-1.43034	0.00311633	0.0258059
ENSG00000244171.3	PBX2P1	-0.516033	-1.43002	0.00703089	0.046844
ENSG00000232794.1	RP11-33N11.1	-0.515869	-1.42986	0.043902	0.16547
ENSG00000218803.1	GSTM2P1	-0.515153	-1.42915	0.0294842	0.128034
ENSG00000145020.10	AMT	-0.514811	-1.42881	0.000476568	0.00619158
ENSG00000149679.7	CABLES2	-0.514713	-1.42871	0.00316888	0.0260953
ENSG00000167978.12	SRRM2	-0.51464	-1.42864	0.00938496	0.0579189
ENSG00000224997.1	AL049840.1	-0.514541	-1.42854	0.0849749	NA
ENSG00000161847.9	RAVER1	-0.514483	-1.42848	0.000548932	0.00692215
ENSG00000111801.11	BTN3A3	-0.514435	-1.42843	0.0055168	0.0392116
ENSG00000196355.2	AC021860.1	-0.514321	-1.42832	0.0862739	NA
ENSG00000141519.10	CCDC40	-0.513941	-1.42795	0.0197553	0.0974616
ENSG00000258754.2	CTD-3049M7.1	-0.51385	-1.42786	0.0560051	0.193878
ENSG00000077942.13	FBLN1	-0.513817	-1.42782	0.00638869	0.0437311
ENSG00000235387.1	RP11-327L3.1	-0.513797	-1.4278	0.0105915	0.0632434
ENSG00000230487.3	PSMG3-AS1	-0.513737	-1.42774	0.00367613	0.0289702
ENSG00000239345.2	HNRNPA1P26	-0.513609	-1.42762	0.0669525	0.216556
ENSG00000228109.1	MFI2-AS1	-0.513394	-1.4274	0.0502498	0.180468
ENSG00000143674.6	MLK4	-0.513326	-1.42734	0.021692	0.10369
ENSG00000226711.2	FAM66C	-0.513155	-1.42717	0.00752734	0.0494693
ENSG00000181126.9	HLA-V	-0.512624	-1.42664	0.0195449	0.0967453
ENSG00000135048.9	TMEM2	-0.512349	-1.42637	0.000814124	0.0094952
ENSG00000227018.1	IL6STP1	-0.512018	-1.42604	0.055981	0.193835
ENSG00000184313.14	MROH7	-0.511636	-1.42567	0.030427	0.130863
ENSG00000237094.5	RP4-669L17.10	-0.511191	-1.42523	0.0152547	0.0814967
ENSG00000241404.2	EGFL8	-0.511129	-1.42517	0.0625449	0.207149
ENSG00000247679.2	RP11-1277A3.1	-0.510997	-1.42504	0.0210982	0.101799
ENSG00000204789.3	ZNF204P	-0.510863	-1.4249	0.000875492	0.0100883
ENSG00000139132.10	FGD4	-0.510748	-1.42479	0.000340668	0.00472731
ENSG00000221890.2	NPTXR	-0.510711	-1.42475	0.00119824	0.0127862
ENSG00000236548.1	RP11-510H23.1	-0.51066	-1.4247	0.0560485	0.193986
ENSG00000256092.2	RP13-942N8.1	-0.510637	-1.42468	0.0851499	NA
ENSG00000128335.9	APOL2	-0.510462	-1.42451	0.000118295	0.00201126
ENSG00000123388.4	HOXC11	-0.510178	-1.42423	0.0803497	0.242823
ENSG00000137962.8	ARHGAP29	-0.509968	-1.42402	1.10411e-05	0.000283952
ENSG00000101605.8	MYOM1	-0.509521	-1.42358	0.0167544	0.086654
ENSG00000186230.6	ZNF749	-0.509456	-1.42351	0.0386233	0.152927
ENSG00000215386.6	LINC00478	-0.509346	-1.42341	7.29296e-05	0.00136837
ENSG00000176809.6	LRRC37A3	-0.509282	-1.42334	0.00166328	0.0162979
ENSG00000262074.2	SNORD3B-2	-0.509222	-1.42328	0.078828	0.240107
ENSG00000224956.5	RP11-206L10.1	-0.509146	-1.42321	0.0194453	0.0964572
ENSG00000146530.7	VWDE	-0.508943	-1.42301	0.00671386	0.0452166
ENSG00000244055.1	AC007566.10	-0.508889	-1.42295	0.0451174	0.168184
ENSG00000250343.1	CTC-255N20.1	-0.50875	-1.42282	0.0174979	0.0894811
ENSG00000246022.2	ALDH1L1-AS2	-0.508661	-1.42273	0.0851859	NA
ENSG00000181039.7	ANKRD34A	-0.508529	-1.4226	0.0769494	0.235948
ENSG00000254402.2	LRRC24	-0.50782	-1.4219	0.0421774	0.161281
ENSG00000188501.7	LCTL	-0.507333	-1.42142	0.0146885	0.0792249
ENSG00000184986.6	TMEM121	-0.507065	-1.42116	0.0270602	0.121114
ENSG00000215452.3	RP5-981L23.1	-0.506971	-1.42106	0.0711289	0.224983
ENSG00000262879.1	RP11-156P1.3	-0.506773	-1.42087	0.0160561	0.0842053
ENSG00000204569.5	PPP1R10	-0.506747	-1.42084	9.20727e-05	0.00163891
ENSG00000146072.6	TNFRSF21	-0.506577	-1.42068	0.0267728	0.12019
ENSG00000254681.2	PKD1P5	-0.506507	-1.42061	0.0393641	0.154658
ENSG00000160360.7	GPSM1	-0.506474	-1.42057	4.34207e-06	0.000130142
ENSG00000147862.9	NFIB	-0.506346	-1.42045	0.000372537	0.00506185
ENSG00000206530.4	WDR52	-0.506193	-1.4203	0.00368026	0.0289887
ENSG00000167311.9	ART5	-0.506037	-1.42014	0.0732823	0.229473
ENSG00000189212.8	DPY19L2P1	-0.505767	-1.41988	0.0335399	0.139757
ENSG00000235919.3	ASH1L-AS1	-0.50568	-1.41979	0.0366303	0.147726
ENSG00000163486.7	SRGAP2	-0.505665	-1.41978	0.000104011	0.00180416
ENSG00000140368.8	PSTPIP1	-0.504438	-1.41857	0.00175038	0.0168576
ENSG00000238258.1	RP11-342D11.2	-0.504409	-1.41854	0.0888056	NA
ENSG00000186777.7	ZNF732	-0.504146	-1.41828	0.0918601	NA
ENSG00000221963.4	APOL6	-0.50386	-1.418	0.0140122	0.0765363
ENSG00000142233.7	NTN5	-0.503548	-1.4177	0.0881473	0.256652
ENSG00000227398.2	KIF9-AS1	-0.503491	-1.41764	0.0309285	0.132325
ENSG00000134769.17	DTNA	-0.503208	-1.41736	0.0536946	0.188747
ENSG00000179981.9	TSHZ1	-0.503121	-1.41728	3.14261e-05	0.000669807
ENSG00000182950.2	ODF3L1	-0.503027	-1.41718	0.0418384	0.160512
ENSG00000204261.4	XXbac-BPG246D15.8	-0.502777	-1.41694	0.0341735	0.141563
ENSG00000100346.13	CACNA1I	-0.501928	-1.4161	0.0524519	0.186127
ENSG00000204052.4	LRRC73	-0.501461	-1.41565	0.0850852	0.251008
ENSG00000156966.6	B3GNT7	-0.501342	-1.41553	0.00052097	0.00663108
ENSG00000125804.9	FAM182A	-0.501185	-1.41538	0.0891169	NA
ENSG00000223745.2	RP4-717I23.3	-0.501105	-1.4153	0.00807646	0.0523397
ENSG00000171847.6	FAM90A1	-0.500883	-1.41508	0.0688158	0.220267
ENSG00000132321.12	IQCA1	-0.500782	-1.41498	0.00195379	0.0183449
ENSG00000204305.9	AGER	-0.500689	-1.41489	0.0722595	0.227582
ENSG00000102003.6	SYP	-0.50053	-1.41473	0.0580047	0.198108
ENSG00000261770.1	CTC-459F4.1	-0.500525	-1.41473	0.0868627	0.254364
ENSG00000263740.1	Metazoa_SRP	-0.500389	-1.41459	0.0805988	0.243145
ENSG00000248794.1	CTD-2248H3.1	-0.500173	-1.41438	0.0936155	NA
ENSG00000224165.1	DNAJC27-AS1	-0.499728	-1.41395	0.0527065	0.186468
ENSG00000213433.5	RP11-54C4.1	-0.499693	-1.41391	0.0409116	0.158749
ENSG00000060709.9	RIMBP2	-0.499568	-1.41379	0.00161453	0.0159642
ENSG00000157554.14	ERG	-0.499421	-1.41365	8.08979e-06	0.000217663
ENSG00000249249.1	AC010226.4	-0.498665	-1.41291	0.034127	0.141509
ENSG00000149798.3	CDC42EP2	-0.498309	-1.41256	0.0455812	0.169063
ENSG00000173421.12	CCDC36	-0.498223	-1.41247	0.0296936	0.128568
ENSG00000138400.8	MDH1B	-0.498053	-1.41231	0.01477	0.0794541
ENSG00000064042.13	LIMCH1	-0.497887	-1.41214	5.23703e-06	0.000152482
ENSG00000013016.10	EHD3	-0.497293	-1.41156	0.00143038	0.0145121
ENSG00000112599.8	GUCA1B	-0.497067	-1.41134	0.0824337	0.24659
ENSG00000186470.8	BTN3A2	-0.496951	-1.41123	0.000182014	0.00286738
ENSG00000266490.1	CTD-2349P21.9	-0.496903	-1.41118	0.0803708	0.242823
ENSG00000186940.6	CHCHD2P9	-0.496705	-1.41099	0.0199333	0.0980134
ENSG00000258033.1	RP11-350G24.2	-0.496471	-1.41076	0.0224366	0.106344
ENSG00000255135.2	RP11-111M22.3	-0.495939	-1.41024	0.00345744	0.0279354
ENSG00000239282.3	GATSL3	-0.49588	-1.41018	0.0902031	0.260542
ENSG00000172840.2	PDP2	-0.495844	-1.41015	0.0211167	0.10183
ENSG00000158006.9	PAFAH2	-0.495499	-1.40981	0.000231592	0.00346115
ENSG00000188227.8	ZNF793	-0.494869	-1.40919	0.00328207	0.0268151
ENSG00000100599.11	RIN3	-0.494735	-1.40906	9.53279e-05	0.00167672
ENSG00000250240.1	CTD-2154I11.2	-0.494425	-1.40876	0.0977173	NA
ENSG00000109832.8	DDX25	-0.49392	-1.40827	0.0836986	0.248702
ENSG00000147408.10	CSGALNACT1	-0.493539	-1.40789	0.00317499	0.0261192
ENSG00000117643.10	MAN1C1	-0.49337	-1.40773	0.00748602	0.0492971
ENSG00000085741.7	WNT11	-0.493093	-1.40746	0.0513146	0.183122
ENSG00000175287.14	PHYHD1	-0.492965	-1.40733	0.000138458	0.00228961
ENSG00000107742.7	SPOCK2	-0.492481	-1.40686	0.0958908	0.270662
ENSG00000213971.3	RP11-15H20.6	-0.49247	-1.40685	0.0288148	0.126195
ENSG00000245532.3	NEAT1	-0.492333	-1.40672	0.00675975	0.0454693
ENSG00000234745.5	HLA-B	-0.4917	-1.4061	0.000339631	0.00471693
ENSG00000169750.4	RAC3	-0.491652	-1.40605	0.0457872	0.169541
ENSG00000254366.2	RP11-38H17.1	-0.491387	-1.4058	0.0998384	0.278125
ENSG00000267254.1	ZNF790-AS1	-0.491383	-1.40579	0.0652953	0.212928
ENSG00000133065.6	SLC41A1	-0.491378	-1.40579	1.26599e-05	0.000317637
ENSG00000269837.1	RP11-15H20.5	-0.490957	-1.40538	0.00864167	0.0548899
ENSG00000261879.1	RP11-333E1.1	-0.490607	-1.40504	0.0628113	0.20782
ENSG00000106351.8	AGFG2	-0.490573	-1.405	0.00158133	0.0157602
ENSG00000224848.1	RP11-535M15.1	-0.4905	-1.40493	0.0189402	0.094675
ENSG00000107902.9	LHPP	-0.490375	-1.40481	0.00340631	0.0276363
ENSG00000111684.6	LPCAT3	-0.489856	-1.4043	0.00178717	0.0171095
ENSG00000181656.6	GPR88	-0.489507	-1.40396	0.013658	0.0752343
ENSG00000102904.10	TSNAXIP1	-0.489219	-1.40368	0.0488359	0.177145
ENSG00000262202.2	RP11-160E2.6	-0.48828	-1.40277	0.0886017	0.257651
ENSG00000148824.13	MTG1	-0.488092	-1.40259	0.0563026	0.194495
ENSG00000154217.10	PITPNC1	-0.487834	-1.40234	0.026165	0.118243
ENSG00000221995.4	TIAF1	-0.487787	-1.40229	0.103292	NA
ENSG00000233977.1	RP11-310H4.2	-0.487648	-1.40216	0.101577	NA
ENSG00000267904.1	CTC-429P9.5	-0.487643	-1.40215	0.0512231	0.182956
ENSG00000100228.8	RAB36	-0.487618	-1.40213	0.0187492	0.0939946
ENSG00000169126.11	ARMC4	-0.487597	-1.40211	0.101323	NA
ENSG00000109046.10	WSB1	-0.48752	-1.40203	0.00011327	0.00194612
ENSG00000170209.4	ANKK1	-0.487497	-1.40201	0.101868	NA
ENSG00000146477.4	SLC22A3	-0.487299	-1.40182	0.0565869	0.195146
ENSG00000234912.4	LINC00338	-0.486518	-1.40106	0.0585037	0.198978
ENSG00000149499.6	EML3	-0.486309	-1.40086	1.1905e-05	0.000301884
ENSG00000267270.1	AC139100.2	-0.48606	-1.40061	0.0992405	0.277027
ENSG00000169083.11	AR	-0.48595	-1.40051	0.00601429	0.0418536
ENSG00000102755.6	FLT1	-0.485931	-1.40049	0.0300962	0.129854
ENSG00000196118.7	C16orf93	-0.485799	-1.40036	0.0914845	0.263032
ENSG00000198753.7	PLXNB3	-0.485539	-1.40011	0.00308297	0.02566
ENSG00000103199.9	ZNF500	-0.485229	-1.39981	0.00183417	0.0174685
ENSG00000187244.5	BCAM	-0.485062	-1.39965	0.0864496	0.253609
ENSG00000242028.1	HYPK	-0.485054	-1.39964	0.0679621	0.218737
ENSG00000149927.13	DOC2A	-0.484826	-1.39942	0.0866784	0.254098
ENSG00000205583.9	STAG3L1	-0.484767	-1.39936	0.0138246	0.0758191
ENSG00000261534.1	RP11-244O19.1	-0.48458	-1.39918	0.0191678	0.0954583
ENSG00000091656.11	ZFHX4	-0.484571	-1.39917	0.0167784	0.0867107
ENSG00000139725.2	RHOF	-0.484421	-1.39902	0.0105286	0.0630669
ENSG00000259248.1	RP11-265M18.2	-0.484275	-1.39888	0.0830472	0.247638
ENSG00000103168.12	TAF1C	-0.484078	-1.39869	0.00406848	0.0310856
ENSG00000230724.4	RP11-304M2.2	-0.484043	-1.39866	0.0753203	0.233179
ENSG00000172819.12	RARG	-0.483633	-1.39826	2.76142e-05	0.000599533
ENSG00000232677.2	LINC00665	-0.483626	-1.39825	0.0727476	0.228413
ENSG00000159251.6	ACTC1	-0.483475	-1.39811	0.0392937	0.154596
ENSG00000087266.11	SH3BP2	-0.483331	-1.39797	0.000420666	0.00555381
ENSG00000117226.7	GBP3	-0.483316	-1.39795	0.0206686	0.100268
ENSG00000154479.8	CCDC173	-0.483023	-1.39767	0.0577593	0.197601
ENSG00000234390.3	AF238380.5	-0.482913	-1.39756	0.0372995	0.149317
ENSG00000129988.5	LBP	-0.482847	-1.3975	0.106334	0.289156
ENSG00000182310.7	LINC00085	-0.482755	-1.39741	0.0133367	0.0738636
ENSG00000265666.1	CTD-2267D19.2	-0.482647	-1.39731	0.02374	0.110599
ENSG00000161544.5	CYGB	-0.482317	-1.39699	0.00656898	0.0444798
ENSG00000186564.5	FOXD2	-0.482259	-1.39693	0.000429174	0.00564329
ENSG00000100321.10	SYNGR1	-0.482043	-1.39672	1.27198e-05	0.000318582
ENSG00000255153.1	CTD-2245O6.1	-0.481902	-1.39658	0.0344515	0.142247
ENSG00000159263.10	SIM2	-0.481738	-1.39642	0.0035088	0.0281236
ENSG00000004399.8	PLXND1	-0.481284	-1.39599	0.000407201	0.00542879
ENSG00000020181.13	GPR124	-0.481255	-1.39596	0.0361515	0.146702
ENSG00000139631.14	CSAD	-0.481214	-1.39592	0.00440078	0.0330667
ENSG00000215912.7	TTC34	-0.480807	-1.39552	0.0889856	0.258399
ENSG00000247950.2	SEC24B-AS1	-0.480788	-1.39551	0.0975154	0.273947
ENSG00000183793.9	PKD1P1	-0.480703	-1.39542	0.0606745	0.203308
ENSG00000128710.5	HOXD10	-0.480417	-1.39515	0.103205	0.283252
ENSG00000184702.13	38596	-0.480329	-1.39506	6.9582e-05	0.00131009
ENSG00000230454.1	U73166.2	-0.479647	-1.3944	0.108327	NA
ENSG00000229891.1	Z83851.1	-0.479417	-1.39418	0.0992342	NA
ENSG00000117616.13	C1orf63	-0.479414	-1.39418	0.00344209	0.0278395
ENSG00000109063.8	MYH3	-0.479364	-1.39413	0.0531817	0.187487
ENSG00000155363.13	MOV10	-0.479271	-1.39404	0.000748623	0.0089038
ENSG00000126705.8	AHDC1	-0.479169	-1.39394	1.96187e-05	0.000455025
ENSG00000158887.11	MPZ	-0.478884	-1.39366	0.104448	NA
ENSG00000163596.12	ICA1L	-0.478589	-1.39338	0.000538003	0.00680538
ENSG00000109339.14	MAPK10	-0.478546	-1.39334	0.000201374	0.00309463
ENSG00000138207.8	RBP4	-0.478544	-1.39334	0.00662855	0.0448087
ENSG00000134201.5	GSTM5	-0.478453	-1.39325	1.49915e-05	0.000363204
ENSG00000139626.10	ITGB7	-0.478345	-1.39314	0.0349212	0.143604
ENSG00000166444.13	ST5	-0.478301	-1.3931	2.58142e-05	0.000566487
ENSG00000137801.9	THBS1	-0.477747	-1.39257	0.00749908	0.0493631
ENSG00000169242.7	EFNA1	-0.477541	-1.39237	0.0010639	0.0116981
ENSG00000262333.1	HNRNPA1P16	-0.477198	-1.39204	0.105477	NA
ENSG00000185986.10	SDHAP3	-0.477188	-1.39203	0.0105116	0.0629885
ENSG00000259460.1	RP11-128A17.1	-0.476645	-1.3915	0.10977	NA
ENSG00000186812.8	ZNF397	-0.476641	-1.3915	0.00406457	0.0310848
ENSG00000070759.12	TESK2	-0.475934	-1.39082	0.000811145	0.00947402
ENSG00000182389.14	CACNB4	-0.475725	-1.39062	0.0394201	0.154841
ENSG00000206588.1	RNU1-8	-0.475445	-1.39035	0.112936	0.300102
ENSG00000181222.10	POLR2A	-0.47525	-1.39016	0.00187961	0.017818
ENSG00000238247.1	GS1-309P15.4	-0.475178	-1.39009	0.0925277	0.264585
ENSG00000228612.2	HK2P1	-0.475001	-1.38992	0.0699873	0.222705
ENSG00000128159.7	TUBGCP6	-0.474806	-1.38973	0.00307151	0.02563
ENSG00000267395.1	AC074212.6	-0.474712	-1.38964	0.0717663	0.226466
ENSG00000228348.1	EFCAB14P1	-0.474543	-1.38948	0.102731	0.282372
ENSG00000162755.9	KLHDC9	-0.474331	-1.38927	0.028925	0.126373
ENSG00000257175.2	RP11-536C10.12	-0.47412	-1.38907	0.100491	0.278847
ENSG00000237523.1	RP11-40F6.2	-0.473975	-1.38893	0.0725882	0.228264
ENSG00000165507.8	C10orf10	-0.473598	-1.38857	0.00475722	0.0351616
ENSG00000184381.14	PLA2G6	-0.473568	-1.38854	0.0278551	0.123611
ENSG00000126785.8	RHOJ	-0.473347	-1.38833	0.000322693	0.00453187
ENSG00000114547.5	ROPN1B	-0.473263	-1.38825	0.0521144	0.185206
ENSG00000182319.5	SGK223	-0.473136	-1.38812	0.0849514	0.250793
ENSG00000224940.4	PRRT4	-0.472701	-1.38771	0.0876686	0.25608
ENSG00000131697.13	NPHP4	-0.472552	-1.38756	0.00144018	0.0145762
ENSG00000124126.9	PREX1	-0.472444	-1.38746	0.000163606	0.00261785
ENSG00000230750.1	SDAD1P2	-0.472441	-1.38745	0.0706462	0.224059
ENSG00000198046.7	ZNF667	-0.472438	-1.38745	0.00907443	0.056821
ENSG00000250012.1	RP11-124N2.1	-0.472342	-1.38736	0.0571096	0.196218
ENSG00000267640.1	CTD-2554C21.2	-0.472058	-1.38709	0.0580743	0.198179
ENSG00000197406.5	DIO3	-0.471754	-1.38679	0.0440509	0.165839
ENSG00000249619.1	HMGN1P13	-0.47148	-1.38653	0.111971	0.298609
ENSG00000166839.12	ANKDD1A	-0.471324	-1.38638	0.00533974	0.0383375
ENSG00000237037.4	RP4-669P10.18	-0.471238	-1.3863	0.0153795	0.0818683
ENSG00000212864.2	RNF208	-0.471225	-1.38629	0.0801156	0.242488
ENSG00000114374.8	USP9Y	-0.471041	-1.38611	0.0441022	0.16585
ENSG00000137267.5	TUBB2A	-0.470686	-1.38577	0.000158674	0.00255398
ENSG00000224397.1	RP11-290F20.3	-0.470585	-1.38567	0.105195	NA
ENSG00000177283.4	FZD8	-0.470278	-1.38538	5.17238e-06	0.000151933
ENSG00000225892.3	RP11-384K6.2	-0.47026	-1.38536	0.0824737	0.246649
ENSG00000186704.8	DTX2P1	-0.470193	-1.3853	0.0993459	NA
ENSG00000089692.4	LAG3	-0.47012	-1.38522	0.00279142	0.0239927
ENSG00000229835.2	KHSRPP1	-0.469953	-1.38506	0.0851165	0.251009
ENSG00000157653.7	C9orf43	-0.469929	-1.38504	0.103118	0.283252
ENSG00000270021.1	CTC-203F4.2	-0.469877	-1.38499	0.0879279	0.256368
ENSG00000100201.14	DDX17	-0.469796	-1.38491	0.00367239	0.0289687
ENSG00000161958.5	FGF11	-0.469686	-1.38481	0.00354904	0.0282621
ENSG00000143793.8	C1orf35	-0.469676	-1.3848	0.00658674	0.0445815
ENSG00000178538.5	CA8	-0.469507	-1.38464	0.116301	0.305213
ENSG00000111676.9	ATN1	-0.469458	-1.38459	0.000300709	0.0042934
ENSG00000125675.13	GRIA3	-0.468953	-1.3841	0.00270068	0.023447
ENSG00000217769.4	RP11-76H14.2	-0.468875	-1.38403	0.0790152	0.240362
ENSG00000092068.14	SLC7A8	-0.468716	-1.38388	0.0122263	0.0696783
ENSG00000187556.6	NANOS3	-0.468366	-1.38354	0.116312	NA
ENSG00000130653.10	PNPLA7	-0.468233	-1.38341	0.0203684	0.0994017
ENSG00000161010.10	C5orf45	-0.468094	-1.38328	0.000924187	0.0104863
ENSG00000234840.1	RP11-399D6.2	-0.467916	-1.38311	0.11424	0.302328
ENSG00000245849.2	CTD-2339L15.1	-0.467435	-1.38265	0.053708	0.188747
ENSG00000114841.13	DNAH1	-0.467323	-1.38254	0.00827188	0.0531833
ENSG00000069431.6	ABCC9	-0.467138	-1.38236	0.0745801	0.231934
ENSG00000167595.10	C19orf55	-0.466977	-1.38221	0.0213802	0.102531
ENSG00000134253.5	TRIM45	-0.466828	-1.38207	0.0449106	0.167924
ENSG00000124160.7	NCOA5	-0.466814	-1.38205	0.00145828	0.0147228
ENSG00000204531.10	POU5F1	-0.466622	-1.38187	0.08963	0.259623
ENSG00000105656.6	ELL	-0.466474	-1.38173	0.00703854	0.0468613
ENSG00000146021.10	KLHL3	-0.466311	-1.38157	0.0095625	0.0587921
ENSG00000180385.4	AC034193.5	-0.466236	-1.3815	0.0835647	0.248602
ENSG00000230373.4	GOLGA6L5	-0.46616	-1.38143	0.0162435	0.0848063
ENSG00000182195.6	LDOC1	-0.466046	-1.38132	0.001217	0.0129393
ENSG00000112964.9	GHR	-0.465857	-1.38114	0.000745566	0.0088863
ENSG00000233899.1	RP4-742C19.8	-0.465791	-1.38107	0.118016	0.307635
ENSG00000255875.2	CTD-2102P23.1	-0.465682	-1.38097	0.056419	0.194732
ENSG00000231177.4	LINC00852	-0.465176	-1.38049	0.102259	0.281529
ENSG00000233836.3	RP11-255H23.2	-0.464889	-1.38021	0.114843	0.302821
ENSG00000134376.9	CRB1	-0.46485	-1.38017	0.106743	0.289591
ENSG00000215241.3	RP11-266K4.9	-0.464627	-1.37996	0.0419269	0.1607
ENSG00000099864.11	PALM	-0.464506	-1.37985	0.0799463	0.242291
ENSG00000173868.7	PHOSPHO1	-0.464501	-1.37984	0.108522	0.293069
ENSG00000205562.1	RP11-497E19.1	-0.464163	-1.37952	0.120602	NA
ENSG00000184988.4	TMEM106A	-0.464113	-1.37947	0.00103342	0.0114392
ENSG00000161692.13	DBF4B	-0.463836	-1.3792	0.0415681	0.159738
ENSG00000207650.1	MIR570	-0.46356	-1.37894	0.119899	NA
ENSG00000255138.1	GLTPP1	-0.46338	-1.37877	0.0586785	0.199199
ENSG00000255389.1	C6orf3	-0.463354	-1.37874	0.0496383	0.179258
ENSG00000186197.8	EDARADD	-0.463311	-1.3787	0.0422232	0.161305
ENSG00000111679.11	PTPN6	-0.463144	-1.37854	0.046111	0.170176
ENSG00000228695.5	CES1P1	-0.462985	-1.37839	0.113607	0.301333
ENSG00000269939.1	RP11-727A23.11	-0.462778	-1.37819	0.122594	0.31448
ENSG00000164066.7	INTU	-0.462712	-1.37813	0.00306443	0.025584
ENSG00000133226.12	SRRM1	-0.462667	-1.37809	0.000256721	0.00379152
ENSG00000213560.4	RP11-386I14.3	-0.462625	-1.37805	0.0756834	0.233671
ENSG00000186301.7	MST1P2	-0.462201	-1.37764	0.0666968	0.216201
ENSG00000189319.9	FAM53B	-0.462016	-1.37746	0.000358231	0.00490837
ENSG00000110237.3	ARHGEF17	-0.461343	-1.37682	6.22284e-05	0.00118559
ENSG00000124249.5	KCNK15	-0.460907	-1.37641	0.0800406	0.242488
ENSG00000117114.15	LPHN2	-0.460877	-1.37638	0.0268662	0.120477
ENSG00000134256.8	CD101	-0.460716	-1.37622	0.118377	0.308119
ENSG00000177225.12	PDDC1	-0.460607	-1.37612	0.00189622	0.0179131
ENSG00000247199.3	RP11-373N22.3	-0.460366	-1.37589	0.115384	0.303485
ENSG00000107281.5	NPDC1	-0.460238	-1.37577	0.00321782	0.0263896
ENSG00000139832.3	RAB20	-0.460112	-1.37565	0.0100726	0.0609854
ENSG00000236582.1	PRPF38AP2	-0.460049	-1.37559	0.129118	NA
ENSG00000170837.2	GPR27	-0.459806	-1.37536	0.00281668	0.0241589
ENSG00000127824.9	TUBA4A	-0.45968	-1.37524	0.00933283	0.0577704
ENSG00000228307.1	RP11-113A10.3	-0.459393	-1.37496	0.12184	NA
ENSG00000163536.8	SERPINI1	-0.459391	-1.37496	0.0030307	0.025472
ENSG00000215244.1	AL137145.1	-0.459298	-1.37487	0.122198	NA
ENSG00000116883.7	AL591845.1	-0.458775	-1.37437	0.0209894	0.10141
ENSG00000176054.6	RPL23P2	-0.458771	-1.37437	0.111808	0.298452
ENSG00000196411.5	EPHB4	-0.458654	-1.37426	0.00189768	0.0179164
ENSG00000230882.1	AC005077.14	-0.458561	-1.37417	0.113662	0.301393
ENSG00000019485.8	PRDM11	-0.458532	-1.37414	0.00698459	0.0465973
ENSG00000175787.11	ZNF169	-0.458502	-1.37411	0.0645862	0.211589
ENSG00000108771.8	DHX58	-0.458495	-1.37411	0.0144522	0.0782866
ENSG00000263219.1	RYKP1	-0.458467	-1.37408	0.077431	0.236914
ENSG00000061455.9	PRDM6	-0.458357	-1.37398	0.0347223	0.143075
ENSG00000205885.3	C1RL-AS1	-0.458341	-1.37396	0.0892764	0.258967
ENSG00000166922.4	SCG5	-0.458256	-1.37388	0.0495593	0.179086
ENSG00000188130.9	MAPK12	-0.458204	-1.37383	0.0243553	0.112624
ENSG00000233622.1	CYP2T2P	-0.458133	-1.37376	0.0194616	0.0965092
ENSG00000184465.11	WDR27	-0.458003	-1.37364	0.0196582	0.0970655
ENSG00000243649.4	CFB	-0.457861	-1.3735	0.00271392	0.0235374
ENSG00000226471.2	CTA-292E10.6	-0.457853	-1.3735	0.0531075	0.187347
ENSG00000105662.11	CRTC1	-0.457842	-1.37349	0.00171103	0.0165765
ENSG00000176714.9	CCDC121	-0.457637	-1.37329	0.00768263	0.050267
ENSG00000245317.2	CTC-241N9.1	-0.457477	-1.37314	0.0939282	0.267231
ENSG00000258701.1	LINC00638	-0.457251	-1.37292	0.0757284	0.233717
ENSG00000181404.13	XXyac-YRM2039.2	-0.457135	-1.37281	0.0617624	0.205481
ENSG00000226445.1	XXyac-YX65C7_A.2	-0.457024	-1.37271	0.0619567	0.205828
ENSG00000163354.9	DCST2	-0.456812	-1.37251	0.125576	NA
ENSG00000196440.7	ARMCX4	-0.456697	-1.3724	0.00670559	0.0452166
ENSG00000267100.1	ILF3-AS1	-0.456514	-1.37222	0.000378309	0.00511299
ENSG00000178252.12	WDR6	-0.456506	-1.37221	0.00026831	0.00392711
ENSG00000143409.11	FAM63A	-0.4565	-1.37221	0.00637864	0.0436807
ENSG00000186019.10	AC084219.4	-0.456271	-1.37199	0.0921335	0.264008
ENSG00000260682.1	RP11-510J16.3	-0.455718	-1.37146	0.0685173	0.2197
ENSG00000099910.12	KLHL22	-0.455096	-1.37087	8.61296e-05	0.00155348
ENSG00000247828.2	TMEM161B-AS1	-0.454612	-1.37041	0.0046887	0.0347813
ENSG00000120693.9	SMAD9	-0.454447	-1.37026	0.00117831	0.0126397
ENSG00000115657.8	ABCB6	-0.454352	-1.37017	0.0220503	0.105003
ENSG00000258297.1	RP11-658F2.8	-0.454103	-1.36993	0.0120128	0.0688706
ENSG00000180660.6	MAB21L1	-0.453767	-1.36961	0.0367738	0.148085
ENSG00000174327.6	SLC16A13	-0.453607	-1.36946	0.127796	NA
ENSG00000260261.1	RP11-480A16.1	-0.452712	-1.36861	0.119876	0.310592
ENSG00000183655.11	KLHL25	-0.452674	-1.36857	0.0474263	0.173582
ENSG00000260641.1	RP11-1299A16.3	-0.452472	-1.36838	0.130538	NA
ENSG00000249858.2	SNX5P1	-0.452448	-1.36836	0.0405772	0.157752
ENSG00000108773.6	KAT2A	-0.452399	-1.36831	0.01211	0.0692385
ENSG00000243989.3	ACY1	-0.452372	-1.36829	0.0525769	0.186362
ENSG00000259010.1	RP11-973N13.2	-0.452229	-1.36815	0.13311	NA
ENSG00000207005.1	RNU1-2	-0.452015	-1.36795	0.120723	NA
ENSG00000143590.9	EFNA3	-0.451878	-1.36782	0.0424668	0.16181
ENSG00000163617.6	KIAA1407	-0.451697	-1.36765	0.00524966	0.0379077
ENSG00000070018.4	LRP6	-0.451689	-1.36764	0.000196097	0.00303657
ENSG00000260944.1	RP11-463O9.5	-0.451424	-1.36739	0.0787163	0.239845
ENSG00000213526.3	SETP8	-0.451422	-1.36739	0.122936	0.31507
ENSG00000176834.9	VSIG10	-0.451404	-1.36737	0.00113793	0.01232
ENSG00000204839.4	MROH6	-0.451085	-1.36707	0.104287	0.285064
ENSG00000134138.14	MEIS2	-0.450853	-1.36685	0.00289543	0.0245757
ENSG00000198727.2	MT-CYB	-0.450787	-1.36679	0.00196817	0.0184114
ENSG00000183111.7	ARHGEF37	-0.450784	-1.36678	0.0160252	0.0840973
ENSG00000060491.11	OGFR	-0.450778	-1.36678	0.00109905	0.0119875
ENSG00000235194.3	PPP1R3E	-0.450772	-1.36677	0.000885871	0.0101719
ENSG00000196369.6	SRGAP2B	-0.450656	-1.36666	0.00589174	0.0411761
ENSG00000142065.9	ZFP14	-0.450541	-1.36655	0.006243	0.0429866
ENSG00000160796.11	NBEAL2	-0.450335	-1.36636	0.0537122	0.188747
ENSG00000261335.1	RP11-318A15.2	-0.450329	-1.36635	0.105129	0.286595
ENSG00000188566.7	NDOR1	-0.450054	-1.36609	0.0341514	0.141509
ENSG00000245958.2	RP11-33B1.1	-0.450049	-1.36609	0.0130159	0.0728292
ENSG00000099625.8	C19orf26	-0.449954	-1.366	0.114477	0.30247
ENSG00000185020.5	RP11-111G23.1	-0.449808	-1.36586	0.125538	0.319396
ENSG00000266066.1	POLRMTP1	-0.449701	-1.36576	0.0584632	0.198965
ENSG00000197182.8	FLJ27365	-0.449625	-1.36569	0.030369	0.130663
ENSG00000227827.3	RP11-958N24.2	-0.449489	-1.36556	0.0820556	0.245986
ENSG00000187688.10	TRPV2	-0.449234	-1.36532	0.062925	0.208098
ENSG00000186897.3	C1QL4	-0.44908	-1.36517	0.0264723	0.1194
ENSG00000237651.2	C2orf74	-0.448964	-1.36506	0.0703864	0.223626
ENSG00000223559.1	RP11-700P18.1	-0.448847	-1.36495	0.0587696	0.199361
ENSG00000261428.1	RP11-16P6.1	-0.448529	-1.36465	0.0517678	0.184165
ENSG00000162894.7	FAIM3	-0.448506	-1.36463	0.103243	0.283252
ENSGR0000182484.9	WASH6P	-0.448349	-1.36448	0.10669	0.289544
ENSG00000164916.8	FOXK1	-0.448288	-1.36442	0.000283594	0.00410658
ENSG00000204934.6	ATP6V0E2-AS1	-0.448187	-1.36432	0.108481	0.293069
ENSG00000111424.6	VDR	-0.447927	-1.36408	0.0040273	0.0309012
ENSG00000214269.3	LGMNP1	-0.447153	-1.36335	0.0846169	0.250304
ENSG00000228784.1	AC013400.2	-0.446834	-1.36305	0.129594	0.325383
ENSG00000241058.1	NSUN6	-0.446804	-1.36302	0.00286528	0.0244727
ENSG00000019549.4	SNAI2	-0.446164	-1.36241	0.00355982	0.0283136
ENSG00000158683.3	PKD1L1	-0.446158	-1.36241	0.135392	NA
ENSG00000233639.1	AC018730.1	-0.44615	-1.3624	0.0797034	0.241876
ENSG00000198150.2	AC135178.1	-0.445765	-1.36204	0.0903135	0.260677
ENSG00000087303.12	NID2	-0.445459	-1.36175	0.0398188	0.155732
ENSG00000228274.2	RP3-508I15.9	-0.445062	-1.36137	0.0414048	0.159486
ENSG00000151687.10	ANKAR	-0.444687	-1.36102	0.012837	0.072175
ENSG00000244026.2	FAM86DP	-0.44425	-1.36061	0.015957	0.0839558
ENSG00000198846.5	TOX	-0.44416	-1.36052	0.129849	0.32567
ENSG00000178498.11	DTX3	-0.444123	-1.36049	0.000723305	0.00865894
ENSG00000165659.12	DACH1	-0.444076	-1.36044	0.134217	0.332837
ENSG00000224113.2	RP5-837J1.2	-0.443987	-1.36036	0.00781599	0.0509746
ENSG00000186523.10	FAM86B1	-0.443818	-1.3602	0.0271809	0.121487
ENSG00000254539.1	RP4-791M13.3	-0.443733	-1.36012	0.0408984	0.158749
ENSG00000270041.1	LL22NC03-N27C7.1	-0.443644	-1.36003	0.0496318	0.179258
ENSG00000267964.1	AC022400.2	-0.443625	-1.36002	0.0753599	0.233179
ENSG00000269153.1	CTD-3193O13.10	-0.443366	-1.35977	0.128811	0.324165
ENSG00000198105.7	ZNF248	-0.442883	-1.35932	0.000685938	0.00829529
ENSG00000113761.7	ZNF346	-0.442849	-1.35929	0.000491867	0.00632983
ENSG00000268006.1	PTOV1-AS1	-0.442707	-1.35915	0.0667581	0.216217
ENSG00000005379.11	BZRAP1	-0.442578	-1.35903	0.00296896	0.0250761
ENSG00000250571.2	GLI4	-0.442452	-1.35891	0.0155988	0.0828194
ENSG00000253305.1	PCDHGB6	-0.442444	-1.3589	0.0281914	0.124251
ENSG00000137941.12	TTLL7	-0.442379	-1.35884	0.00905305	0.0568168
ENSG00000227825.3	SLC9A7P1	-0.442365	-1.35883	0.136036	NA
ENSG00000125434.6	SLC25A35	-0.442212	-1.35869	0.0583699	0.198807
ENSG00000130382.7	MLLT1	-0.442177	-1.35865	0.00478535	0.0353215
ENSG00000244627.1	RP3-449O17.1	-0.442076	-1.35856	0.0754244	0.233179
ENSG00000248966.1	CTD-2089O24.1	-0.441951	-1.35844	0.086829	0.254337
ENSG00000198384.7	TPTE2P3	-0.441926	-1.35842	0.135584	NA
ENSG00000143443.9	C1orf56	-0.441588	-1.3581	0.0313049	0.133313
ENSG00000247746.4	USP51	-0.441561	-1.35807	0.0167779	0.0867107
ENSG00000071242.7	RPS6KA2	-0.441522	-1.35804	0.0100922	0.0610577
ENSG00000185386.10	MAPK11	-0.441507	-1.35802	0.0655706	0.213569
ENSG00000247627.2	MTND4P12	-0.44127	-1.3578	0.0798049	0.242052
ENSG00000135637.9	CCDC142	-0.441172	-1.35771	0.0146811	0.0792249
ENSG00000158286.8	RNF207	-0.440815	-1.35737	0.00353558	0.0282255
ENSG00000224660.1	SH3BP5-AS1	-0.440631	-1.3572	0.0313236	0.133316
ENSG00000177685.12	EFCAB4A	-0.440202	-1.35679	0.0217077	0.103735
ENSG00000261087.1	KB-1460A1.5	-0.440079	-1.35668	0.0331525	0.138676
ENSG00000261556.4	RP11-296I10.6	-0.440053	-1.35665	0.0730614	0.229021
ENSG00000146350.9	C6orf170	-0.440024	-1.35663	0.0197175	0.0973045
ENSG00000124549.10	BTN2A3P	-0.439933	-1.35654	0.0492334	0.17827
ENSG00000204054.6	RP11-492E3.1	-0.439816	-1.35643	0.000176931	0.00280083
ENSG00000101439.4	CST3	-0.439803	-1.35642	0.00222312	0.0201714
ENSG00000225259.3	ST13P6	-0.439784	-1.3564	0.0537358	0.188747
ENSG00000164850.10	GPER	-0.439569	-1.3562	0.00380375	0.0297621
ENSG00000196187.7	TMEM63A	-0.439522	-1.35615	0.0242363	0.112265
ENSG00000228506.1	RP11-98I9.4	-0.439489	-1.35612	0.0612751	0.204653
ENSG00000164161.5	HHIP	-0.439443	-1.35608	0.014891	0.079973
ENSG00000223473.1	GS1-124K5.3	-0.439348	-1.35599	0.142593	NA
ENSG00000133321.6	RARRES3	-0.439322	-1.35597	0.0500046	0.179864
ENSG00000197497.6	ZNF665	-0.438166	-1.35488	0.0459463	0.169876
ENSG00000134986.9	NREP	-0.43814	-1.35486	0.0339369	0.140979
ENSG00000162105.10	SHANK2	-0.437693	-1.35444	0.113089	0.300311
ENSG00000136720.6	HS6ST1	-0.437399	-1.35416	0.00152695	0.0153063
ENSG00000174326.7	SLC16A11	-0.437311	-1.35408	0.120154	0.31084
ENSG00000196268.7	ZNF493	-0.437231	-1.354	0.0186566	0.0936274
ENSG00000214106.3	AC093726.6	-0.437207	-1.35398	0.00989355	0.0603721
ENSG00000182685.3	BRICD5	-0.437136	-1.35391	0.110294	0.296266
ENSG00000106948.12	AKNA	-0.436971	-1.35376	0.00723172	0.0479322
ENSG00000228315.6	GUSBP11	-0.436897	-1.35369	0.0314815	0.133666
ENSG00000141854.3	CTB-55O6.8	-0.436783	-1.35358	0.0653401	0.213032
ENSG00000238083.3	LRRC37A2	-0.436743	-1.35355	0.00643775	0.0439747
ENSG00000233223.2	AC113189.5	-0.436518	-1.35333	0.0247216	0.113609
ENSG00000171282.9	BAHCC1	-0.436517	-1.35333	0.00948225	0.0584409
ENSG00000189157.8	FAM47E	-0.436474	-1.35329	0.00160222	0.0158896
ENSG00000161921.10	CXCL16	-0.43642	-1.35324	0.00550228	0.0391425
ENSG00000236029.4	AL953854.2	-0.435923	-1.35278	0.14702	NA
ENSG00000136653.14	RASSF5	-0.435658	-1.35253	0.00932145	0.0577455
ENSG00000204271.6	SPIN3	-0.435479	-1.35236	0.0115664	0.0670901
ENSG00000268895.1	A1BG-AS1	-0.435266	-1.35216	0.1379	0.338675
ENSG00000204576.7	PRR3	-0.435175	-1.35208	0.000269261	0.00393749
ENSG00000116337.11	AMPD2	-0.43511	-1.35201	0.000333104	0.0046421
ENSG00000135929.4	CYP27A1	-0.43506	-1.35197	0.000372168	0.00506105
ENSG00000243716.6	NPIPL3	-0.434999	-1.35191	0.016004	0.0840303
ENSG00000167604.8	NFKBID	-0.434933	-1.35185	0.0571144	0.196218
ENSG00000254682.1	RP11-660L16.2	-0.434862	-1.35178	0.0833901	0.248297
ENSG00000196436.7	NPIPL2	-0.434856	-1.35178	0.111603	0.298096
ENSG00000175931.8	UBE2O	-0.43472	-1.35165	0.000931864	0.0105661
ENSG00000048028.7	USP28	-0.434633	-1.35157	0.000377058	0.00510626
ENSG00000180626.9	ZNF594	-0.434614	-1.35155	0.0167353	0.0866524
ENSG00000260565.1	ERVK13-1	-0.434562	-1.3515	0.0497488	0.179442
ENSG00000265735.1	Metazoa_SRP	-0.434498	-1.35144	0.146969	0.351723
ENSG00000132640.10	BTBD3	-0.434468	-1.35141	0.00644557	0.0440096
ENSG00000261705.1	RP11-61A14.2	-0.434246	-1.3512	0.144993	0.349003
ENSG00000226849.1	RP4-635E18.7	-0.434193	-1.35115	0.143946	NA
ENSG00000239650.3	GUSBP4	-0.434149	-1.35111	0.143257	NA
ENSG00000174171.3	RP11-23P13.6	-0.434099	-1.35107	0.128446	0.323796
ENSG00000128573.18	FOXP2	-0.434095	-1.35106	0.0213224	0.102374
ENSG00000242479.1	RP11-383G6.4	-0.43391	-1.35089	0.131151	0.32791
ENSG00000068878.10	PSME4	-0.43365	-1.35065	0.00152735	0.0153063
ENSG00000115808.7	STRN	-0.433514	-1.35052	0.0014358	0.0145408
ENSG00000116663.6	FBXO6	-0.432951	-1.34999	0.00677543	0.0455373
ENSG00000150076.18	C10orf68	-0.43288	-1.34993	0.104855	0.286039
ENSG00000270015.1	RP11-540B6.6	-0.432872	-1.34992	0.045423	0.168745
ENSG00000129422.9	MTUS1	-0.432867	-1.34991	0.00354009	0.0282255
ENSG00000179296.8	CTGLF12P	-0.432396	-1.34947	0.137878	0.338675
ENSG00000144560.9	VGLL4	-0.431868	-1.34898	0.00293332	0.0248844
ENSG00000105472.8	CLEC11A	-0.431825	-1.34894	0.0173514	0.0889667
ENSG00000137098.9	SPAG8	-0.431572	-1.3487	0.129786	0.325663
ENSG00000221625.1	AC013283.1	-0.431537	-1.34867	0.061269	0.204653
ENSG00000227942.1	FRMD8P1	-0.431465	-1.3486	0.152671	NA
ENSG00000247728.2	RP11-932O9.7	-0.431277	-1.34843	0.108873	0.293671
ENSG00000138336.8	TET1	-0.431223	-1.34838	0.0338749	0.140901
ENSG00000249846.1	RP11-77P16.4	-0.431208	-1.34836	0.14405	0.347396
ENSG00000197122.7	SRC	-0.431113	-1.34827	0.00287707	0.0245267
ENSG00000205078.5	SYCE1L	-0.431021	-1.34819	0.146962	0.351723
ENSG00000255129.1	RP11-839D17.3	-0.430921	-1.34809	0.148258	NA
ENSG00000255121.2	RP11-110I1.12	-0.43018	-1.3474	0.141308	0.34388
ENSG00000255337.1	RP11-315O6.1	-0.430111	-1.34734	0.144264	NA
ENSG00000165912.11	PACSIN3	-0.430102	-1.34733	0.00286462	0.0244727
ENSG00000166436.11	TRIM66	-0.429984	-1.34722	0.0303718	0.130663
ENSG00000099991.12	CABIN1	-0.429732	-1.34698	0.000442039	0.00579376
ENSG00000233237.2	LINC00472	-0.429709	-1.34696	0.146097	0.350466
ENSG00000234616.4	JRK	-0.429383	-1.34666	0.0274982	0.12261
ENSG00000160050.10	CCDC28B	-0.429188	-1.34648	0.0333617	0.139299
ENSG00000110063.4	DCPS	-0.428979	-1.34628	0.0330522	0.138386
ENSG00000121413.8	ZSCAN18	-0.42889	-1.3462	0.000297175	0.00425039
ENSG00000199347.1	RNU5E-1	-0.428615	-1.34594	0.15145	NA
ENSG00000197857.9	ZNF44	-0.427922	-1.34529	0.0132908	0.0737106
ENSG00000102858.8	MGRN1	-0.427517	-1.34492	0.000211849	0.00321919
ENSG00000234198.2	AC092431.1	-0.427342	-1.34475	0.101048	0.279636
ENSG00000171729.9	TMEM51	-0.427185	-1.34461	0.125805	0.319562
ENSG00000008226.15	DLEC1	-0.427102	-1.34453	0.15239	0.359061
ENSG00000213015.4	ZNF580	-0.426695	-1.34415	0.00293954	0.0248983
ENSG00000162241.8	SLC25A45	-0.426501	-1.34397	0.00350149	0.0281142
ENSG00000206082.7	AC010507.5	-0.426499	-1.34397	0.142934	0.345828
ENSG00000204681.6	GABBR1	-0.426298	-1.34378	0.00679085	0.0455845
ENSG00000231305.3	RP11-723O4.2	-0.426018	-1.34352	0.153423	NA
ENSG00000130921.3	C12orf65	-0.425931	-1.34344	0.0017008	0.016497
ENSG00000146859.5	TMEM140	-0.425709	-1.34323	0.0366742	0.147794
ENSG00000165995.14	CACNB2	-0.425579	-1.34311	0.153733	NA
ENSG00000165078.7	CPA6	-0.425535	-1.34307	0.150095	0.356448
ENSG00000167578.12	RAB4B	-0.425332	-1.34288	0.0150231	0.0804805
ENSG00000204348.5	DOM3Z	-0.425316	-1.34287	0.00541427	0.0387542
ENSG00000099957.12	P2RX6	-0.425225	-1.34278	0.0897857	0.259703
ENSG00000164308.12	ERAP2	-0.424794	-1.34238	0.00799979	0.0519461
ENSG00000260001.2	TGFBR3L	-0.4247	-1.34229	0.102533	0.282017
ENSG00000239521.2	GATS	-0.424483	-1.34209	0.0724569	0.228018
ENSG00000072952.14	MRVI1	-0.4244	-1.34201	0.151797	0.358289
ENSG00000261496.1	RP13-514E23.1	-0.424315	-1.34194	0.14763	NA
ENSG00000183379.4	SYNDIG1L	-0.424252	-1.34188	0.156186	NA
ENSG00000235513.1	RP4-756G23.5	-0.424129	-1.34176	0.140766	0.343151
ENSG00000162461.7	SLC25A34	-0.424021	-1.34166	0.139715	0.341538
ENSG00000177732.6	SOX12	-0.423736	-1.3414	0.0239519	0.111193
ENSG00000235231.3	AP000351.10	-0.423568	-1.34124	0.156329	NA
ENSG00000256667.2	KLRAP1	-0.423527	-1.3412	0.0427261	0.162458
ENSG00000141026.3	MED9	-0.423311	-1.341	0.010139	0.0612283
ENSG00000180425.6	C11orf71	-0.423286	-1.34098	0.00232692	0.0209384
ENSG00000078687.12	TNRC6C	-0.423244	-1.34094	0.00790185	0.051433
ENSG00000204650.9	CRHR1-IT1	-0.423211	-1.34091	0.00923074	0.0574017
ENSG00000231764.2	DLX6-AS1	-0.42282	-1.34055	0.0130323	0.0728962
ENSG00000230532.1	AC091133.1	-0.421865	-1.33966	0.111877	0.298456
ENSG00000233874.2	RP1-136J15.5	-0.421761	-1.33956	0.157795	0.36713
ENSG00000233205.1	AC108479.2	-0.421749	-1.33955	0.0860703	0.252906
ENSG00000204164.5	RP11-508M1.3	-0.421686	-1.33949	0.0696087	0.221891
ENSG00000182224.7	CYB5D1	-0.421638	-1.33945	0.000955051	0.0107542
ENSG00000260296.1	RP11-395I6.3	-0.421575	-1.33939	0.0751491	0.232941
ENSG00000162543.5	UBXN10	-0.421518	-1.33934	0.0545689	0.190871
ENSG00000174586.6	ZNF497	-0.4215	-1.33932	0.155987	NA
ENSG00000167525.9	PROCA1	-0.420865	-1.33873	0.107457	0.290899
ENSG00000127564.12	PKMYT1	-0.42069	-1.33857	0.158601	0.36827
ENSG00000165475.9	CRYL1	-0.420063	-1.33799	0.000478086	0.00620636
ENSG00000182502.2	FAM108A6P	-0.420029	-1.33795	0.159575	0.369464
ENSG00000268584.1	RP11-464F9.20	-0.419919	-1.33785	0.155231	NA
ENSG00000163539.11	CLASP2	-0.419834	-1.33777	0.000111581	0.00192114
ENSG00000104812.9	GYS1	-0.419713	-1.33766	0.00687155	0.0459937
ENSG00000259856.1	RAB43P1	-0.419644	-1.3376	0.0642828	0.210891
ENSG00000176155.13	CCDC57	-0.419325	-1.3373	0.0194884	0.0965539
ENSG00000104901.2	DKKL1	-0.419158	-1.33715	0.159612	NA
ENSG00000163728.6	TTC14	-0.418966	-1.33697	0.0046082	0.0342934
ENSG00000176225.8	RTTN	-0.418933	-1.33694	0.013549	0.0747604
ENSG00000243335.4	KCTD7	-0.418518	-1.33655	0.00597669	0.0416453
ENSG00000213366.7	GSTM2	-0.41823	-1.33629	0.00475258	0.0351432
ENSG00000237637.1	FRY-AS1	-0.418217	-1.33627	0.150109	0.356448
ENSG00000237161.3	RP11-32B5.1	-0.418125	-1.33619	0.128907	0.324356
ENSG00000183154.1	RP11-863K10.7	-0.418089	-1.33616	0.153937	0.361455
ENSG00000264433.1	RP11-720L2.3	-0.417824	-1.33591	0.0525726	0.186362
ENSG00000241014.1	RP11-244H3.1	-0.417735	-1.33583	0.0757048	0.233693
ENSG00000185250.10	PPIL6	-0.417527	-1.33564	0.0313766	0.133463
ENSG00000174514.8	MFSD4	-0.417409	-1.33553	0.132975	0.330742
ENSG00000081189.9	MEF2C	-0.417308	-1.33543	0.0302167	0.130197
ENSG00000133134.7	BEX2	-0.417118	-1.33526	0.0369239	0.148543
ENSG00000137310.7	TCF19	-0.416916	-1.33507	0.00547862	0.0390589
ENSG00000197410.7	DCHS2	-0.416873	-1.33503	0.157046	0.366119
ENSG00000070444.9	MNT	-0.416797	-1.33496	0.0187528	0.0939946
ENSG00000178802.13	MPI	-0.416713	-1.33488	0.00119057	0.012721
ENSG00000100106.15	TRIOBP	-0.416323	-1.33452	0.0086479	0.0549081
ENSG00000156050.4	FAM161B	-0.416195	-1.3344	0.0105824	0.0632269
ENSG00000262001.1	DLGAP1-AS2	-0.415622	-1.33387	0.0755807	0.233575
ENSG00000228717.1	AF013593.1	-0.415365	-1.33364	0.155274	0.363339
ENSG00000210049.1	MT-TF	-0.415335	-1.33361	0.133401	0.331519
ENSG00000182983.10	ZNF662	-0.415325	-1.3336	0.0108195	0.0640474
ENSG00000204301.5	NOTCH4	-0.415153	-1.33344	0.0746438	0.232088
ENSG00000168255.12	POLR2J3	-0.415029	-1.33333	0.0139211	0.0761944
ENSG00000182873.4	RP11-181G12.2	-0.414786	-1.3331	0.14636	0.350786
ENSG00000115459.13	ELMOD3	-0.414758	-1.33307	0.00137749	0.014108
ENSG00000203930.5	RP1-177G6.2	-0.414654	-1.33298	0.0182791	0.0922157
ENSG00000106031.6	HOXA13	-0.414637	-1.33296	0.00472056	0.034954
ENSG00000061936.5	SFSWAP	-0.414556	-1.33289	0.00439426	0.0330482
ENSG00000250510.2	GPR162	-0.414531	-1.33287	0.145164	0.349305
ENSG00000128713.11	HOXD11	-0.414398	-1.33274	0.163275	NA
ENSG00000204778.4	RP11-15J10.1	-0.414254	-1.33261	0.116569	0.305524
ENSG00000238110.1	RP11-350E12.5	-0.414241	-1.3326	0.171516	NA
ENSG00000198786.2	MT-ND5	-0.414172	-1.33253	0.00232924	0.0209477
ENSG00000214322.3	CBX1P2	-0.414138	-1.3325	0.160809	0.371039
ENSG00000226608.2	FTLP3	-0.413903	-1.33228	0.160863	0.371039
ENSG00000069011.10	PITX1	-0.413898	-1.33228	0.00966189	0.0592534
ENSG00000259924.1	RP11-16E23.4	-0.413827	-1.33221	0.125771	0.319562
ENSG00000124145.5	SDC4	-0.413484	-1.3319	0.0109231	0.0645059
ENSG00000073060.10	SCARB1	-0.413289	-1.33172	0.0156242	0.0828528
ENSG00000148411.3	NACC2	-0.413182	-1.33162	0.00692087	0.0462289
ENSG00000100350.10	FOXRED2	-0.412896	-1.33136	0.00991688	0.0604466
ENSG00000198026.6	ZNF335	-0.412793	-1.33126	0.0134035	0.0740825
ENSG00000260708.1	CTA-29F11.1	-0.412683	-1.33116	0.0246714	0.11353
ENSG00000006210.6	CX3CL1	-0.41264	-1.33112	0.0610565	0.204169
ENSG00000185070.6	FLRT2	-0.412504	-1.33099	0.0748902	0.232499
ENSG00000123999.4	INHA	-0.412486	-1.33098	0.163923	0.375177
ENSG00000124116.14	WFDC3	-0.412476	-1.33097	0.142916	0.345828
ENSG00000123933.10	MXD4	-0.412398	-1.3309	0.000400984	0.00536345
ENSG00000180818.4	HOXC10	-0.4123	-1.33081	0.00260799	0.0228497
ENSG00000242013.3	AF238380.3	-0.412241	-1.33075	0.00948746	0.0584409
ENSG00000229589.1	ACVR2B-AS1	-0.412014	-1.33054	0.111093	0.29758
ENSG00000268975.1	CTD-2276I23.2	-0.411828	-1.33037	0.131233	NA
ENSG00000263072.1	RP11-473M20.14	-0.411814	-1.33036	0.00901046	0.056692
ENSG00000257307.1	RP11-317N8.4	-0.411564	-1.33013	0.15179	0.358289
ENSG00000075035.5	WSCD2	-0.411467	-1.33004	0.00390581	0.0303114
ENSG00000161912.13	ADCY10P1	-0.411431	-1.33	0.0591758	0.20022
ENSG00000105072.4	C19orf44	-0.41142	-1.32999	0.0034336	0.0278116
ENSG00000132424.10	PNISR	-0.411389	-1.32997	0.00452589	0.0338507
ENSG00000139651.8	ZNF740	-0.41132	-1.3299	0.00906866	0.056821
ENSG00000249859.2	PVT1	-0.411259	-1.32985	0.0490097	0.177697
ENSG00000159363.13	ATP13A2	-0.411124	-1.32972	0.0166949	0.0864986
ENSG00000164011.12	ZNF691	-0.411025	-1.32963	0.0113391	0.0661008
ENSG00000229644.4	NAMPTL	-0.411	-1.32961	0.0279471	0.123865
ENSG00000141401.7	IMPA2	-0.41092	-1.32953	0.0928818	0.265126
ENSG00000163472.14	TMEM79	-0.410364	-1.32902	0.0601122	0.202172
ENSG00000165695.5	AK8	-0.409872	-1.32857	0.163817	0.375093
ENSG00000025772.7	TOMM34	-0.409703	-1.32841	0.00671177	0.0452166
ENSG00000123243.10	ITIH5	-0.409674	-1.32839	0.0114372	0.0665063
ENSG00000167642.7	SPINT2	-0.409629	-1.32834	0.000525833	0.00668255
ENSG00000239213.1	RP11-85F14.5	-0.409471	-1.3282	0.118523	0.308314
ENSG00000165698.11	C9orf9	-0.409187	-1.32794	0.0159685	0.0839891
ENSG00000167363.9	FN3K	-0.409135	-1.32789	0.0357957	0.145878
ENSG00000153774.4	CFDP1	-0.409033	-1.3278	0.000517168	0.00659814
ENSG00000173714.7	WFIKKN2	-0.408583	-1.32738	0.171135	NA
ENSG00000268397.1	AC008443.1	-0.408486	-1.32729	0.16001	0.370013
ENSG00000180953.7	ST20	-0.408456	-1.32726	0.0851168	0.251009
ENSG00000198908.7	BHLHB9	-0.408416	-1.32723	0.00624853	0.0430064
ENSG00000234106.3	RP11-288E14.2	-0.408363	-1.32718	0.0664423	0.215719
ENSG00000172824.10	CES4A	-0.408309	-1.32713	0.146003	0.350402
ENSG00000221926.7	TRIM16	-0.408271	-1.32709	0.0510065	0.182422
ENSG00000167548.10	MLL2	-0.408245	-1.32707	0.0390385	0.153936
ENSG00000156475.13	PPP2R2B	-0.408076	-1.32692	0.171295	NA
ENSG00000196456.4	ZNF775	-0.40801	-1.32685	0.00527249	0.0380053
ENSG00000132498.6	ANKRD20A3	-0.407977	-1.32682	0.173053	NA
ENSG00000224729.4	PCOLCE-AS1	-0.407636	-1.32651	0.169315	0.382366
ENSG00000181513.10	ACBD4	-0.407599	-1.32648	0.0217587	0.103834
ENSG00000163516.9	ANKZF1	-0.407374	-1.32627	0.00966298	0.0592534
ENSG00000233266.1	HMGB1P31	-0.406951	-1.32588	0.147251	0.352197
ENSG00000176715.11	ACSF3	-0.406692	-1.32564	0.0125563	0.0710374
ENSG00000233864.3	TTTY15	-0.406594	-1.32555	0.0836033	0.248602
ENSG00000204947.4	ZNF425	-0.406488	-1.32546	0.0232571	0.109075
ENSG00000020129.11	NCDN	-0.406474	-1.32544	0.000232466	0.00346784
ENSG00000108556.7	CHRNE	-0.406224	-1.32521	0.0586456	0.199177
ENSG00000167216.12	KATNAL2	-0.406166	-1.32516	0.0451528	0.168194
ENSG00000197701.7	ZNF595	-0.406059	-1.32506	0.0376758	0.15038
ENSG00000141503.11	MINK1	-0.40599	-1.325	0.00113078	0.0122691
ENSG00000217539.2	IQCB2P	-0.405868	-1.32489	0.180003	NA
ENSG00000152582.8	SPEF2	-0.405759	-1.32479	0.00276232	0.0238684
ENSG00000122778.5	KIAA1549	-0.405677	-1.32471	0.0289139	0.126373
ENSG00000264109.1	MIR4712	-0.405306	-1.32437	0.173606	NA
ENSG00000212710.3	CTAGE1	-0.405145	-1.32422	0.138596	0.339821
ENSG00000132793.7	LPIN3	-0.405096	-1.32418	0.0427266	0.162458
ENSG00000248098.4	BCKDHA	-0.404581	-1.3237	0.149051	0.355095
ENSG00000176723.5	ZNF843	-0.404563	-1.32369	0.0638203	0.209923
ENSG00000231360.2	AL592284.1	-0.404557	-1.32368	0.0978207	0.2745
ENSG00000249572.1	CTD-2203K17.1	-0.404545	-1.32367	0.174209	NA
ENSG00000090905.13	TNRC6A	-0.404324	-1.32347	0.0128338	0.072175
ENSG00000156304.9	SCAF4	-0.404306	-1.32345	0.00690256	0.0461444
ENSG00000188191.10	PRKAR1B	-0.404215	-1.32337	0.0258856	0.117362
ENSG00000167554.10	ZNF610	-0.403935	-1.32311	0.0736459	0.230082
ENSG00000229017.2	RP11-439L18.3	-0.403833	-1.32302	0.17558	0.390618
ENSG00000196632.6	WNK3	-0.403819	-1.32301	0.0466248	0.171452
ENSG00000163913.7	IFT122	-0.4038	-1.32299	0.00256262	0.0225006
ENSG00000116691.6	MIIP	-0.403656	-1.32286	0.00690151	0.0461444
ENSG00000204632.7	HLA-G	-0.40359	-1.3228	0.0156314	0.0828577
ENSG00000126603.4	GLIS2	-0.403337	-1.32256	0.00422047	0.031992
ENSG00000204253.3	AC019178.1	-0.403263	-1.3225	0.0157737	0.0832601
ENSG00000269996.1	RP11-343N15.5	-0.403001	-1.32226	0.0227916	0.107622
ENSG00000183798.4	EMILIN3	-0.402896	-1.32216	0.0065205	0.0442987
ENSG00000164849.7	GPR146	-0.402842	-1.32211	0.0540819	0.189676
ENSG00000106479.6	ZNF862	-0.40284	-1.32211	0.0189408	0.094675
ENSG00000258056.1	RP11-644F5.11	-0.402719	-1.322	0.0313223	0.133316
ENSG00000229023.1	AC067945.3	-0.402566	-1.32186	0.0951718	0.269173
ENSG00000229801.1	RP11-353N4.1	-0.40255	-1.32184	0.173321	0.387877
ENSG00000232284.3	GNG12-AS1	-0.40237	-1.32168	0.167522	0.379842
ENSG00000168874.8	ATOH8	-0.402328	-1.32164	0.0606556	0.203296
ENSG00000133169.5	BEX1	-0.40206	-1.32139	0.173197	NA
ENSG00000260521.2	CTD-2576F9.1	-0.402056	-1.32139	0.177499	0.392721
ENSG00000162595.4	DIRAS3	-0.401905	-1.32125	0.0329968	0.138316
ENSG00000093217.5	XYLB	-0.401771	-1.32113	0.119281	0.309519
ENSG00000092929.7	UNC13D	-0.401516	-1.3209	0.0823477	0.246479
ENSG00000148468.12	FAM171A1	-0.401394	-1.32078	0.0164426	0.0856767
ENSG00000262155.1	RP11-266L9.5	-0.401224	-1.32063	0.178524	0.394155
ENSG00000100284.15	TOM1	-0.401221	-1.32062	8.99491e-05	0.00160637
ENSG00000225119.3	AL133216.1	-0.40119	-1.3206	0.158883	0.368666
ENSG00000186153.12	WWOX	-0.401138	-1.32055	0.00166987	0.0163331
ENSG00000138587.5	MNS1	-0.400991	-1.32041	0.0551561	0.192185
ENSG00000232442.1	CTD-3184A7.4	-0.400977	-1.3204	0.176941	0.392201
ENSG00000081853.13	PCDHGA2	-0.400706	-1.32015	0.0150129	0.0804687
ENSG00000258545.1	RP4-755D9.1	-0.400592	-1.32005	0.176372	0.391523
ENSG00000035664.7	DAPK2	-0.400555	-1.32002	0.0600861	0.202172
ENSG00000141527.11	CARD14	-0.400108	-1.31961	0.108705	0.293353
ENSG00000255769.3	RP11-152F13.3	-0.400016	-1.31952	0.115201	0.303302
ENSG00000225210.5	AL589743.1	-0.399877	-1.3194	0.146174	0.350502
ENSG00000119640.4	ACYP1	-0.399855	-1.31938	0.0145378	0.0786196
ENSG00000235999.1	RP11-403I13.8	-0.399722	-1.31925	0.110423	0.296468
ENSG00000253204.1	RP5-1009N12.1	-0.399653	-1.31919	0.072103	0.227294
ENSG00000204055.4	RP11-247A12.2	-0.399551	-1.3191	0.163052	0.373812
ENSG00000244242.1	IFITM10	-0.399482	-1.31903	0.00568456	0.0400721
ENSG00000106991.9	ENG	-0.399478	-1.31903	0.00108057	0.0118246
ENSG00000206337.6	HCP5	-0.399371	-1.31893	0.158331	0.367931
ENSG00000074621.8	SLC24A1	-0.399136	-1.31872	0.0315097	0.133723
ENSG00000243811.2	APOBEC3D	-0.398986	-1.31858	0.181209	NA
ENSG00000127124.9	HIVEP3	-0.398972	-1.31857	0.0760862	0.234403
ENSG00000067191.11	CACNB1	-0.398962	-1.31856	0.00858345	0.0545839
ENSG00000246731.2	CTD-2514K5.2	-0.398599	-1.31823	0.174841	0.389779
ENSG00000147145.7	LPAR4	-0.398447	-1.31809	0.0120929	0.0691841
ENSG00000239235.3	AC008280.5	-0.398331	-1.31798	0.0687324	0.220087
ENSG00000014138.4	POLA2	-0.398266	-1.31792	0.0319352	0.135248
ENSG00000100941.4	PNN	-0.398245	-1.3179	0.00219065	0.0200026
ENSG00000213938.3	SEPHS1P6	-0.39796	-1.31764	0.158034	0.367529
ENSG00000253816.2	RP11-1415C14.3	-0.39795	-1.31763	0.176445	NA
ENSG00000239665.2	RP11-295P9.3	-0.397895	-1.31758	0.0627906	0.207794
ENSG00000185324.17	CDK10	-0.397723	-1.31743	0.00234018	0.0210114
ENSG00000101577.5	LPIN2	-0.397691	-1.3174	0.00515719	0.0373724
ENSG00000068383.14	INPP5A	-0.397629	-1.31734	0.0118994	0.0684373
ENSG00000224424.7	PRKAR2A-AS1	-0.39759	-1.31731	0.0570856	0.196218
ENSG00000100154.10	TTC28	-0.397071	-1.31683	0.00344216	0.0278395
ENSG00000254838.3	GVINP1	-0.396877	-1.31665	0.184143	NA
ENSG00000269871.1	AC040977.1	-0.396827	-1.31661	0.180589	NA
ENSG00000223612.2	RP11-289I10.2	-0.396808	-1.31659	0.0201244	0.0985373
ENSG00000100156.6	SLC16A8	-0.396684	-1.31648	0.157017	0.366119
ENSG00000180089.4	TMEM86B	-0.396429	-1.31625	0.0790602	0.240432
ENSG00000248671.2	CTD-2313N18.5	-0.396413	-1.31623	0.164908	0.376421
ENSG00000143434.11	SEMA6C	-0.396406	-1.31623	0.0318936	0.135107
ENSG00000182749.5	PAQR7	-0.396271	-1.3161	0.00674456	0.0453859
ENSG00000188878.11	FBF1	-0.396206	-1.31604	0.0638376	0.209938
ENSG00000101191.12	DIDO1	-0.396063	-1.31591	0.000408729	0.00543583
ENSG00000127863.11	TNFRSF19	-0.395899	-1.31576	0.098591	0.275923
ENSG00000253993.1	RP11-451O18.1	-0.395784	-1.31566	0.18184	0.399153
ENSG00000197385.5	ZNF860	-0.395738	-1.31562	0.0831583	0.247743
ENSG00000185485.10	SDHAP1	-0.395569	-1.31546	0.0274509	0.122492
ENSG00000213480.3	RP11-364P2.2	-0.395559	-1.31545	0.188729	0.408336
ENSG00000002746.9	HECW1	-0.395277	-1.3152	0.0359934	0.146316
ENSG00000134548.5	C12orf39	-0.394894	-1.31485	0.140421	0.342596
ENSG00000214376.5	VSTM5	-0.394805	-1.31476	0.183725	NA
ENSG00000229533.1	AC003986.5	-0.394635	-1.31461	0.169308	0.382366
ENSG00000161682.10	FAM171A2	-0.39449	-1.31448	0.127476	0.322247
ENSG00000135912.6	TTLL4	-0.394423	-1.31442	0.0042176	0.0319851
ENSG00000196576.10	PLXNB2	-0.394345	-1.31435	3.46553e-05	0.000730045
ENSG00000105053.6	VRK3	-0.394197	-1.31421	0.00499385	0.036579
ENSG00000178125.10	PPP1R42	-0.394167	-1.31418	0.178915	NA
ENSG00000258711.2	RP11-218E20.3	-0.394087	-1.31411	0.185051	NA
ENSG00000240291.1	RP11-499P20.2	-0.394069	-1.31409	0.0948878	0.268867
ENSG00000249176.1	RP11-304F15.5	-0.394019	-1.31405	0.187084	0.406179
ENSG00000171385.5	KCND3	-0.393783	-1.31383	0.0810651	0.244003
ENSG00000101849.11	TBL1X	-0.393651	-1.31371	0.0118651	0.0682883
ENSG00000114923.12	SLC4A3	-0.393571	-1.31364	0.0663843	0.21566
ENSG00000261884.2	CTC-479C5.12	-0.393511	-1.31359	0.188409	NA
ENSG00000267422.1	CTD-2554C21.1	-0.393419	-1.3135	0.0347596	0.143156
ENSG00000157625.11	TAB3	-0.393268	-1.31337	0.00307673	0.0256403
ENSG00000132199.13	ENOSF1	-0.393142	-1.31325	0.0147175	0.079276
ENSG00000164048.9	ZNF589	-0.393107	-1.31322	0.0106604	0.0635064
ENSG00000102524.7	TNFSF13B	-0.393088	-1.3132	0.133095	0.330912
ENSG00000126464.9	PRR12	-0.393021	-1.31314	0.00287891	0.0245267
ENSG00000265574.1	CTD-2095E4.1	-0.392965	-1.31309	0.0976171	0.274091
ENSG00000135213.8	POM121C	-0.392929	-1.31306	0.000823462	0.00958355
ENSG00000005073.5	HOXA11	-0.392866	-1.313	0.0039895	0.0306979
ENSG00000156500.10	FAM122C	-0.392828	-1.31296	0.0756603	0.233663
ENSG00000176401.5	EID2B	-0.392826	-1.31296	0.0367561	0.14805
ENSG00000170322.10	NFRKB	-0.392782	-1.31292	0.00826995	0.0531833
ENSG00000182484.9	WASH6P	-0.392758	-1.3129	0.153523	0.360834
ENSG00000162881.5	OXER1	-0.39267	-1.31282	0.176834	0.392124
ENSG00000198888.2	MT-ND1	-0.392499	-1.31267	0.0386147	0.152927
ENSG00000184677.12	ZBTB40	-0.392473	-1.31264	0.00997182	0.0606681
ENSG00000133048.8	CHI3L1	-0.392462	-1.31263	0.00959042	0.0589193
ENSG00000150593.11	PDCD4	-0.392438	-1.31261	0.000344981	0.00477497
ENSG00000231920.1	NEBL-AS1	-0.392329	-1.31251	0.127895	0.322905
ENSG00000124839.8	RAB17	-0.39224	-1.31243	0.0766186	0.2354
ENSG00000188681.7	TEKT4P2	-0.392214	-1.31241	0.0334608	0.139534
ENSG00000170891.6	CYTL1	-0.392195	-1.31239	0.0389426	0.153616
ENSG00000169635.5	HIC2	-0.392179	-1.31237	0.0836125	0.248602
ENSG00000214140.5	PRCD	-0.392028	-1.31224	0.103469	0.283656
ENSG00000181541.4	MAB21L2	-0.39199	-1.3122	0.122209	0.313742
ENSG00000130649.5	CYP2E1	-0.391861	-1.31208	0.113121	0.300347
ENSG00000174628.12	IQCK	-0.391482	-1.31174	0.00313674	0.0259091
ENSG00000236972.1	FABP5P1	-0.391419	-1.31168	0.13001	0.326024
ENSG00000176681.10	LRRC37A	-0.391398	-1.31166	0.0701625	0.223079
ENSG00000105223.14	PLD3	-0.391334	-1.31161	0.00169359	0.0164467
ENSG00000172318.3	B3GALT1	-0.391176	-1.31146	0.111216	0.297713
ENSG00000167549.14	CORO6	-0.391118	-1.31141	0.152071	0.358612
ENSG00000179335.14	CLK3	-0.390991	-1.31129	0.000410301	0.00545228
ENSG00000102226.4	USP11	-0.390854	-1.31117	0.00237998	0.0212633
ENSG00000186350.8	RXRA	-0.390844	-1.31116	0.00895269	0.0563822
ENSG00000019582.10	CD74	-0.390806	-1.31113	0.150976	0.357328
ENSG00000237176.3	RP11-813P10.2	-0.390677	-1.31101	0.116955	0.305851
ENSG00000149346.10	SLX4IP	-0.390666	-1.311	0.180137	0.396696
ENSG00000168758.6	SEMA4C	-0.390665	-1.311	0.000318173	0.00449161
ENSG00000207425.1	Y_RNA	-0.39045	-1.3108	0.0909453	0.26199
ENSG00000149809.10	TM7SF2	-0.390209	-1.31058	0.177212	0.392494
ENSG00000095739.7	BAMBI	-0.390072	-1.31046	0.00914905	0.0570681
ENSG00000179859.7	AC025335.1	-0.38993	-1.31033	0.0526337	0.186468
ENSG00000174194.11	AGAP8	-0.389914	-1.31032	0.18568	0.403992
ENSG00000260359.1	RP11-4F5.2	-0.389885	-1.31029	0.0257544	0.117069
ENSG00000126882.8	FAM78A	-0.389552	-1.30999	0.187417	0.406469
ENSG00000072818.6	ACAP1	-0.389322	-1.30978	0.130287	0.326519
ENSG00000132561.9	MATN2	-0.389234	-1.3097	0.0436662	0.165001
ENSG00000146830.9	GIGYF1	-0.389041	-1.30952	0.00473456	0.0350418
ENSG00000228253.1	MT-ATP8	-0.389037	-1.30952	0.0237334	0.110599
ENSG00000230124.2	RP5-1180C10.2	-0.389018	-1.3095	0.117842	0.307278
ENSG00000212907.2	MT-ND4L	-0.388969	-1.30946	0.00422342	0.0319995
ENSG00000164061.4	BSN	-0.388949	-1.30944	0.149605	0.355746
ENSG00000253910.1	PCDHGB2	-0.388947	-1.30944	0.05859	0.199106
ENSG00000003137.4	CYP26B1	-0.388851	-1.30935	0.0101713	0.0613778
ENSG00000072135.8	PTPN18	-0.388841	-1.30934	0.00421161	0.0319545
ENSG00000131849.10	ZNF132	-0.388717	-1.30923	0.0713327	0.225403
ENSG00000170653.14	ATF7	-0.388408	-1.30895	0.00167302	0.0163541
ENSG00000270067.1	CTC-487M23.5	-0.388393	-1.30893	0.156698	0.365621
ENSG00000133884.5	DPF2	-0.388197	-1.30876	0.00258359	0.0226725
ENSG00000099250.12	NRP1	-0.388035	-1.30861	0.0195845	0.0968532
ENSG00000163947.7	ARHGEF3	-0.387989	-1.30857	0.0387527	0.153216
ENSG00000173641.13	HSPB7	-0.387591	-1.30821	0.0915036	0.263041
ENSG00000134363.7	FST	-0.387521	-1.30814	0.159124	0.368966
ENSG00000198886.2	MT-ND4	-0.387185	-1.30784	0.0107021	0.0635692
ENSG00000203739.3	RP11-296O14.3	-0.387172	-1.30783	0.142184	0.344833
ENSG00000179818.7	PCBP1-AS1	-0.387098	-1.30776	0.0045952	0.0342763
ENSG00000234857.2	RP11-831H9.16	-0.386997	-1.30767	0.126564	0.320588
ENSG00000239653.1	PSMD6-AS2	-0.386915	-1.30759	0.131714	0.32878
ENSG00000152229.14	PSTPIP2	-0.386915	-1.30759	0.0188755	0.0944932
ENSG00000135414.5	GDF11	-0.38685	-1.30754	0.0224139	0.106344
ENSG00000154265.11	ABCA5	-0.386824	-1.30751	0.0117252	0.0677941
ENSG00000229562.1	ZFYVE9P1	-0.386778	-1.30747	0.186207	0.404839
ENSG00000258704.1	RP11-85K15.2	-0.38671	-1.30741	0.175942	0.3911
ENSG00000205485.9	AC004980.7	-0.386588	-1.3073	0.0387264	0.153149
ENSG00000111319.8	SCNN1A	-0.386496	-1.30721	0.0634354	0.209079
ENSG00000133056.9	PIK3C2B	-0.386481	-1.3072	0.0790799	0.240432
ENSG00000121766.10	ZCCHC17	-0.386454	-1.30718	0.00715904	0.0475471
ENSG00000232706.2	FAM22HP	-0.386348	-1.30708	0.179926	0.396338
ENSG00000172508.6	CARNS1	-0.386335	-1.30707	0.106033	0.288577
ENSG00000224046.1	AC005076.5	-0.386176	-1.30692	0.15332	0.360648
ENSG00000206561.7	COLQ	-0.386063	-1.30682	0.112559	0.299489
ENSG00000267169.1	CTB-55O6.12	-0.38596	-1.30673	0.110212	0.296264
ENSG00000088970.11	PLK1S1	-0.38579	-1.30658	0.00220285	0.0200359
ENSG00000103196.7	CRISPLD2	-0.385549	-1.30636	0.0560603	0.193986
ENSG00000148400.9	NOTCH1	-0.385544	-1.30635	0.0123387	0.0701471
ENSG00000114857.13	NKTR	-0.385357	-1.30618	0.0665128	0.215862
ENSG00000124602.5	UNC5CL	-0.385349	-1.30618	0.154471	0.362166
ENSG00000234287.1	RP11-761N21.2	-0.385277	-1.30611	0.194867	0.416095
ENSG00000251634.2	RP11-1280N14.3	-0.385249	-1.30609	0.0514779	0.183624
ENSG00000133661.9	SFTPD	-0.385248	-1.30608	0.109501	0.294866
ENSG00000183092.11	BEGAIN	-0.385101	-1.30595	0.0281375	0.124251
ENSG00000100077.9	ADRBK2	-0.385074	-1.30593	0.0130478	0.0729325
ENSG00000214922.3	HLA-F-AS1	-0.385048	-1.3059	0.0379036	0.151031
ENSG00000147443.8	DOK2	-0.384994	-1.30585	0.182703	0.400293
ENSG00000116783.9	TNNI3K	-0.38474	-1.30562	0.197981	NA
ENSG00000144031.7	ANKRD53	-0.38473	-1.30562	0.180248	0.396866
ENSG00000170629.10	DPY19L2P2	-0.384651	-1.30554	0.0464491	0.171006
ENSG00000102886.10	GDPD3	-0.384355	-1.30528	0.164318	0.375608
ENSG00000165973.13	NELL1	-0.384037	-1.30499	0.197147	0.418826
ENSG00000178075.15	GRAMD1C	-0.38394	-1.3049	0.0522091	0.185462
ENSG00000140839.7	CLEC18B	-0.383835	-1.30481	0.138198	0.339202
ENSG00000225536.2	RP6-145B8.3	-0.383766	-1.30474	0.123026	0.315159
ENSG00000139263.7	LRIG3	-0.383537	-1.30454	0.00176697	0.0169673
ENSG00000071894.10	CPSF1	-0.383524	-1.30452	0.00220327	0.0200359
ENSG00000232453.1	RP4-794H19.1	-0.383489	-1.30449	0.125971	0.319732
ENSG00000231852.2	CYP21A2	-0.38331	-1.30433	0.198108	NA
ENSG00000162073.9	PAQR4	-0.383055	-1.3041	0.129183	0.3247
ENSG00000196656.6	AC004057.1	-0.383054	-1.3041	0.199833	0.422622
ENSG00000184260.4	HIST2H2AC	-0.382914	-1.30397	0.183758	0.401481
ENSG00000135740.12	SLC9A5	-0.382905	-1.30396	0.163062	0.373812
ENSG00000186654.16	PRR5	-0.382687	-1.30377	0.0664191	0.215687
ENSG00000226564.1	FTH1P20	-0.382639	-1.30372	0.0801718	0.242613
ENSG00000119684.11	MLH3	-0.382443	-1.30355	0.00966024	0.0592534
ENSG00000173281.4	PPP1R3B	-0.382437	-1.30354	0.0216213	0.103474
ENSG00000198246.7	SLC29A3	-0.382354	-1.30347	0.0122123	0.0696644
ENSG00000170271.6	C5orf4	-0.382241	-1.30336	0.0285397	0.125395
ENSG00000253606.1	AFG3L2P1	-0.382093	-1.30323	0.184622	0.402499
ENSG00000246985.2	SOCS2-AS1	-0.381934	-1.30309	0.0854127	0.2517
ENSG00000260077.1	RP11-254F7.2	-0.381934	-1.30309	0.111443	0.297929
ENSG00000182095.10	TNRC18	-0.381789	-1.30296	0.00132027	0.013729
ENSG00000127241.12	MASP1	-0.381646	-1.30283	0.0957779	0.270511
ENSG00000147576.11	ADHFE1	-0.381637	-1.30282	0.0384526	0.152585
ENSG00000204267.9	TAP2	-0.381593	-1.30278	0.0652127	0.212744
ENSG00000184194.5	GPR173	-0.38144	-1.30264	0.0576523	0.197317
ENSG00000186866.12	POFUT2	-0.381397	-1.3026	0.000635322	0.00778867
ENSG00000149054.10	ZNF215	-0.381115	-1.30235	0.0413024	0.159176
ENSG00000099937.6	SERPIND1	-0.380798	-1.30206	0.202378	0.426052
[truncated: 15,166 more rows]

## Sheet: Genes 10% FDR and >1.5 Fold
Supplementary Table 2. Genes 10% FDR and >1.5 Fold (red indicates 5% FDR and >1.5 Fold)
Ensembl.Gene.ID	Gene.name	FoldChange	pvalue	padj
ENSG00000154319.10	FAM167A	7.49058	1.588e-38	1.29462e-34
ENSG00000128342.4	LIF	6.51466	6.10782e-25	1.24485e-21
ENSG00000187323.7	DCC	-6.3724	2.93615e-29	1.5958e-25
ENSG00000120149.6	MSX2	5.61817	1.68317e-22	2.11108e-19
ENSG00000180767.5	CHST13	4.83483	6.34224e-15	1.66791e-12
ENSG00000123610.3	TNFAIP6	4.67295	1.36278e-22	1.85168e-19
ENSG00000108176.8	DNAJC12	4.62564	9.40365e-16	2.94859e-13
ENSG00000249306.1	RP11-267A15.1	4.50418	2.20449e-14	5.17416e-12
ENSG00000142583.13	SLC2A5	4.48785	7.80244e-40	1.27219e-35
ENSG00000255021.1	RP11-536I6.2	4.15835	2.57258e-12	3.81327e-10
ENSG00000103241.5	FOXF1	3.98301	1.25438e-13	2.40619e-11
ENSG00000106366.7	SERPINE1	3.93551	6.67399e-28	1.81366e-24
ENSG00000105696.4	TMEM59L	3.89128	6.91009e-14	1.40836e-11
ENSG00000046889.14	PREX2	3.86559	1.30611e-22	1.85168e-19
ENSG00000218336.3	TENM3	3.78483	1.41138e-18	6.88754e-16
ENSG00000185652.6	NTF3	3.76782	1.4532e-14	3.53648e-12
ENSG00000138316.6	ADAMTS14	3.74374	3.83669e-17	1.56393e-14
ENSG00000011426.6	ANLN	3.7209	5.08326e-20	3.3153e-17
ENSG00000002933.3	TMEM176A	-3.71547	7.58768e-15	1.96376e-12
ENSG00000159650.4	UROC1	3.67007	1.77496e-16	6.29146e-14
ENSG00000138650.6	PCDH10	3.65524	4.38587e-14	9.40942e-12
ENSG00000169583.12	CLIC3	3.61604	1.90672e-15	5.26935e-13
ENSG00000114270.11	COL7A1	3.58993	3.62093e-17	1.51383e-14
ENSG00000149948.9	HMGA2	3.58495	5.55997e-11	6.00366e-09
ENSG00000166165.8	CKB	3.57281	5.48854e-22	5.55044e-19
ENSG00000230838.1	AC093850.2	3.51629	1.95249e-11	2.33861e-09
ENSG00000141198.9	TOM1L1	3.50294	9.82302e-14	1.92969e-11
ENSG00000135547.4	HEY2	3.49319	1.32639e-15	3.86194e-13
ENSG00000120875.4	DUSP4	3.47638	4.23999e-16	1.38266e-13
ENSG00000038427.11	VCAN	3.45727	9.40567e-21	6.97089e-18
ENSG00000115363.9	EVA1A	3.38054	8.50479e-10	7.23622e-08
ENSG00000006128.7	TAC1	-3.35114	1.77763e-14	4.26238e-12
ENSG00000169442.4	CD52	-3.32706	1.27885e-10	1.2486e-08
ENSG00000108001.9	EBF3	3.32547	2.06207e-09	1.5785e-07
ENSG00000171017.6	LRRC8E	3.31611	5.20538e-13	8.84101e-11
ENSG00000165238.12	WNK2	-3.30317	5.78703e-22	5.55044e-19
ENSG00000104415.9	WISP1	3.30307	1.21364e-22	1.85168e-19
ENSG00000165323.11	FAT3	3.27592	2.96549e-12	4.31718e-10
ENSG00000180772.6	AGTR2	-3.21876	1.32182e-08	8.01198e-07
ENSG00000196878.8	LAMB3	3.19429	1.75286e-15	4.92766e-13
ENSG00000138180.11	CEP55	3.17869	3.00238e-09	2.19524e-07
ENSG00000017483.10	SLC38A5	3.11491	4.96522e-26	1.15654e-22
ENSG00000142149.4	HUNK	3.1137	2.72458e-13	4.77681e-11
ENSG00000225504.3	RP11-160A10.2	3.10748	1.05563e-09	8.73705e-08
ENSG00000146006.6	LRRTM2	-3.0886	6.77676e-14	1.39867e-11
ENSG00000186827.6	TNFRSF4	-3.06616	1.34745e-10	1.30775e-08
ENSG00000106038.7	EVX1	-3.05866	6.51706e-08	3.23965e-06
ENSG00000178752.11	FAM132B	3.04599	6.07398e-08	3.03792e-06
ENSG00000178965.9	C1orf173	-3.04021	7.48284e-09	4.89991e-07
ENSG00000074410.9	CA12	3.03176	6.96565e-10	6.10618e-08
ENSG00000184564.8	SLITRK6	3.02838	8.16341e-08	3.96144e-06
ENSG00000135111.10	TBX3	3.02821	1.28422e-08	7.84241e-07
ENSG00000168065.11	SLC22A11	-3.00973	7.9703e-10	6.91254e-08
ENSG00000138696.6	BMPR1B	3.00588	4.11664e-08	2.15826e-06
ENSG00000170745.7	KCNS3	2.9945	4.10932e-11	4.55799e-09
ENSG00000214548.8	MEG3	-2.99065	2.59192e-16	8.80444e-14
ENSG00000133110.10	POSTN	2.99057	4.63035e-08	2.38164e-06
ENSG00000007402.7	CACNA2D2	-2.98211	5.70381e-20	3.57695e-17
ENSG00000118515.7	SGK1	2.9744	2.05754e-28	6.70964e-25
ENSG00000145247.7	OCIAD2	2.96782	6.9686e-18	3.15619e-15
ENSG00000102678.6	FGF9	2.94005	2.9266e-08	1.62307e-06
ENSG00000110076.14	NRXN2	-2.93977	5.94908e-12	7.82255e-10
ENSG00000109805.5	NCAPG	2.93515	6.79888e-08	3.35926e-06
ENSG00000170312.11	CDK1	2.93096	8.91521e-09	5.66264e-07
ENSG00000104783.7	KCNN4	2.90981	7.71634e-17	2.99559e-14
ENSG00000077274.7	CAPN6	-2.90458	8.63121e-08	4.15138e-06
ENSG00000100095.14	SEZ6L	-2.90231	4.65743e-10	4.14969e-08
ENSG00000152503.5	TRIM36	2.8988	1.28798e-07	5.98307e-06
ENSG00000173917.9	HOXB2	2.89476	4.07528e-12	5.63114e-10
ENSG00000117069.10	ST6GALNAC5	2.89463	4.14342e-14	9.00779e-12
ENSG00000140538.11	NTRK3	-2.88905	2.94733e-07	1.21048e-05
ENSG00000120251.14	GRIA2	2.88728	2.9255e-09	2.14866e-07
ENSG00000170873.14	MTSS1	2.86711	3.06745e-09	2.22288e-07
ENSG00000205336.6	GPR56	2.86378	1.01889e-08	6.36511e-07
ENSG00000101074.3	R3HDML	2.86211	1.88139e-07	8.24287e-06
ENSG00000183421.7	RIPK4	2.85564	3.09493e-07	1.26157e-05
ENSG00000235770.1	LINC00607	2.85476	4.14837e-08	2.16792e-06
ENSG00000131747.10	TOP2A	2.84575	4.60696e-09	3.16947e-07
ENSG00000135919.8	SERPINE2	2.83657	2.33729e-19	1.36106e-16
ENSG00000146151.8	HMGCLL1	-2.83402	2.42892e-09	1.84202e-07
ENSG00000103942.8	HOMER2	2.81724	3.25191e-08	1.76741e-06
ENSG00000113389.11	NPR3	2.81384	3.78654e-07	1.51322e-05
ENSG00000137767.9	SQRDL	2.80335	2.17934e-11	2.5024e-09
ENSG00000187957.7	DNER	2.80299	1.34781e-07	6.22551e-06
ENSG00000183072.9	NKX2-5	2.80227	6.55612e-07	2.47448e-05
ENSG00000183856.6	IQGAP3	2.77902	7.51998e-09	4.90453e-07
ENSG00000076716.7	GPC4	2.7788	2.31459e-14	5.24159e-12
ENSG00000167244.12	IGF2	-2.77306	5.11951e-21	4.17368e-18
ENSG00000188112.4	C6orf132	2.75911	1.15518e-10	1.15553e-08
ENSG00000125813.9	PAX1	2.75379	9.8023e-07	3.47449e-05
ENSG00000235568.2	NFAM1	-2.73729	3.11405e-12	4.49333e-10
ENSG00000106565.13	TMEM176B	-2.73385	3.54396e-08	1.89457e-06
ENSG00000178882.8	FAM101A	-2.73244	2.01979e-11	2.36925e-09
ENSG00000102854.10	MSLN	-2.72746	3.01786e-07	1.23634e-05
ENSG00000107249.16	GLIS3	2.72607	1.00261e-13	1.94614e-11
ENSG00000144649.4	FAM198A	-2.72232	8.95427e-14	1.78048e-11
ENSG00000165617.8	DACT1	-2.72014	3.29577e-21	2.82829e-18
ENSG00000122877.9	EGR2	2.70322	6.43947e-09	4.26056e-07
ENSG00000066279.12	ASPM	2.69926	3.56586e-08	1.90004e-06
ENSG00000185739.9	SRL	-2.69861	1.9312e-07	8.35664e-06
ENSG00000114251.9	WNT5A	2.69817	3.78241e-09	2.69311e-07
ENSG00000006016.6	CRLF1	2.69583	7.33827e-07	2.738e-05
ENSG00000075223.9	SEMA3C	2.69113	5.44911e-18	2.53851e-15
ENSG00000187595.10	ZNF385C	-2.68394	1.18427e-15	3.57584e-13
ENSG00000120162.8	MOB3B	2.67977	3.98266e-13	6.8355e-11
ENSG00000105357.11	MYH14	-2.67513	8.01855e-12	1.03764e-09
ENSG00000112984.7	KIF20A	2.67411	1.4455e-07	6.60191e-06
ENSG00000197415.7	VEPH1	2.66724	2.26431e-07	9.66481e-06
ENSG00000130294.10	KIF1A	-2.66354	2.83717e-09	2.09322e-07
ENSG00000148600.10	CDHR1	-2.65053	8.0929e-10	6.98173e-08
ENSG00000158315.6	RHBDL2	2.64821	1.07531e-07	5.12656e-06
ENSG00000146374.9	RSPO3	-2.64642	3.17579e-08	1.73181e-06
ENSG00000156689.2	GLYATL2	2.64155	1.36001e-06	4.59109e-05
ENSG00000108821.9	COL1A1	2.6376	1.37949e-17	6.07908e-15
ENSG00000111863.7	ADTRP	2.63135	1.32224e-12	2.05324e-10
ENSG00000107518.11	ATRNL1	2.63108	3.49302e-12	4.9098e-10
ENSG00000172164.9	SNTB1	2.62294	1.03787e-15	3.19293e-13
ENSG00000151632.11	AKR1C2	2.62148	1.51722e-13	2.87653e-11
ENSG00000188730.3	VWC2	2.61929	4.82903e-14	1.02256e-11
ENSG00000148344.10	PTGES	2.61583	1.11618e-09	9.05441e-08
ENSG00000172348.10	RCAN2	-2.6124	1.25103e-10	1.2288e-08
ENSG00000049759.12	NEDD4L	2.61222	1.68779e-09	1.32305e-07
ENSG00000150165.12	ANXA8L1	2.61191	3.58701e-06	0.00010932
ENSG00000123219.8	CENPK	2.61065	2.55298e-08	1.4504e-06
ENSG00000255399.2	TBX5-AS1	2.60314	2.90122e-06	9.04481e-05
ENSG00000187134.8	AKR1C1	2.60191	3.55231e-10	3.20002e-08
ENSG00000050165.13	DKK3	2.59584	7.08499e-13	1.13256e-10
ENSG00000133135.9	RNF128	2.58773	1.34857e-06	4.5619e-05
ENSG00000260244.1	RP11-588K22.2	-2.58738	3.36854e-12	4.776e-10
ENSG00000164484.7	TMEM200A	2.5842	5.98719e-11	6.42244e-09
ENSG00000052850.5	ALX4	-2.58231	1.18337e-08	7.28107e-07
ENSG00000167037.14	SGSM1	-2.58165	3.34145e-10	3.0512e-08
ENSG00000048540.10	LMO3	-2.57204	4.07077e-07	1.60712e-05
ENSG00000164116.12	GUCY1A3	-2.56069	4.36003e-17	1.73391e-14
ENSG00000132718.7	SYT11	2.55826	4.48248e-12	6.14175e-10
ENSG00000142611.11	PRDM16	-2.5547	8.74945e-07	3.17728e-05
ENSG00000157456.3	CCNB2	2.54712	2.40113e-06	7.69163e-05
ENSG00000139146.9	FAM60A	2.54636	5.0417e-11	5.48033e-09
ENSG00000189057.6	FAM111B	2.54582	1.00005e-06	3.52939e-05
ENSG00000164761.4	TNFRSF11B	2.54033	8.84547e-07	3.20501e-05
ENSG00000164591.9	MYOZ3	-2.53115	1.98365e-15	5.39056e-13
ENSG00000233725.2	LINC00284	-2.52923	6.45421e-09	4.26056e-07
ENSG00000171488.9	LRRC8C	2.52852	2.3948e-16	8.30791e-14
ENSG00000261040.2	CTD-2319I12.1	2.52537	7.45152e-06	0.00020454
ENSG00000168078.5	PBK	2.5216	1.68639e-06	5.56611e-05
ENSG00000161509.9	GRIN2C	-2.52054	3.04506e-09	2.21651e-07
ENSG00000141682.11	PMAIP1	2.51673	3.66765e-07	1.47657e-05
ENSG00000152953.8	STK32B	-2.51386	1.65211e-28	6.70964e-25
ENSG00000006740.11	ARHGAP44	2.51282	2.00129e-11	2.36456e-09
ENSG00000226051.2	ZNF503-AS1	2.51241	1.20366e-11	1.50273e-09
ENSG00000186807.9	ANXA8L2	2.51036	7.28225e-06	0.000200909
ENSG00000112541.8	PDE10A	2.50651	2.73028e-06	8.62737e-05
ENSG00000227403.1	AC009299.3	2.50059	8.21502e-06	0.000220306
ENSG00000188686.2	SCXA	2.49621	2.163e-08	1.24182e-06
ENSG00000179542.11	SLITRK4	-2.49548	7.51393e-10	6.55158e-08
ENSG00000143476.13	DTL	2.48615	8.6343e-07	3.15655e-05
ENSG00000164309.10	CMYA5	-2.48313	2.68383e-12	3.94233e-10
ENSG00000142178.7	SIK1	2.4829	1.18681e-16	4.39793e-14
ENSG00000165474.5	GJB2	2.47482	2.64629e-08	1.48785e-06
ENSG00000117724.8	CENPF	2.47366	3.46368e-08	1.87004e-06
ENSG00000100526.14	CDKN3	2.47128	4.33454e-10	3.88323e-08
ENSG00000054938.11	CHRDL2	-2.46576	5.79799e-12	7.68588e-10
ENSG00000144485.6	HES6	2.45669	1.25495e-05	0.000316259
ENSG00000149090.7	PAMR1	2.45483	4.8063e-08	2.45664e-06
ENSG00000154864.7	PIEZO2	-2.44724	3.14863e-24	5.70426e-21
ENSG00000114405.6	C3orf14	2.44201	8.56424e-14	1.72395e-11
ENSG00000089685.9	BIRC5	2.43885	1.31785e-05	0.000327055
ENSG00000259295.2	RP11-561C5.3	-2.43411	1.17109e-06	4.01146e-05
ENSG00000174611.7	KY	-2.43279	3.34692e-06	0.000103551
ENSG00000179862.5	CITED4	2.42611	2.52395e-09	1.89645e-07
ENSG00000205221.8	VIT	-2.42556	1.27922e-05	0.000318925
ENSG00000106538.5	RARRES2	-2.42472	2.70818e-08	1.51742e-06
ENSG00000164089.4	AGXT2L1	2.42413	1.56175e-05	0.000374476
ENSG00000172346.10	CSDC2	2.42375	5.33443e-08	2.69281e-06
ENSG00000132429.5	POPDC3	2.42352	2.29759e-07	9.73044e-06
ENSG00000147883.9	CDKN2B	2.42228	2.07191e-08	1.20222e-06
ENSG00000179399.9	GPC5	-2.41941	1.43623e-18	6.88754e-16
ENSG00000127954.8	STEAP4	-2.4152	2.08243e-13	3.84482e-11
ENSG00000258520.1	RP11-363J20.2	2.41503	6.20991e-06	0.000175138
ENSG00000006327.9	TNFRSF12A	2.41439	2.62837e-13	4.7094e-11
ENSG00000095752.2	IL11	2.41156	1.27448e-05	0.000318682
ENSG00000140678.12	ITGAX	2.405	1.199e-05	0.000303567
ENSG00000057657.10	PRDM1	2.39774	2.09904e-05	0.000481363
ENSG00000153902.9	LGI4	-2.39753	8.53673e-19	4.49004e-16
ENSG00000090530.5	LEPREL1	2.3939	2.72288e-09	2.01803e-07
ENSG00000236094.1	LINC00545	2.3928	8.73661e-07	3.17728e-05
ENSG00000240694.4	PNMA2	2.3875	6.98431e-06	0.000194333
ENSG00000112379.8	KIAA1244	2.38368	8.44661e-06	0.000225036
ENSG00000151725.7	MLF1IP	2.38241	5.3412e-06	0.000155238
ENSG00000160282.9	FTCD	2.38213	2.37269e-05	0.000527786
ENSG00000154736.5	ADAMTS5	2.38108	1.1487e-07	5.39755e-06
ENSG00000147231.9	CXorf57	2.37502	5.3948e-08	2.71488e-06
ENSG00000261959.1	RP11-893F2.14	-2.37455	2.91257e-08	1.6208e-06
ENSG00000082175.10	PGR	2.37391	2.26472e-06	7.2833e-05
ENSG00000179930.5	ZNF648	-2.37309	1.09774e-06	3.80821e-05
ENSG00000131771.9	PPP1R1B	-2.37038	2.02184e-09	1.55501e-07
ENSG00000165390.11	ANXA8	2.36609	3.51919e-05	0.000739438
ENSG00000066382.11	MPPED2	-2.35982	1.07358e-18	5.47024e-16
ENSG00000131389.12	SLC6A6	2.35126	8.80506e-17	3.33876e-14
ENSG00000120278.10	PLEKHG1	2.34957	8.32724e-11	8.48598e-09
ENSG00000137968.12	SLC44A5	2.34789	7.9771e-06	0.000215366
ENSG00000111206.8	FOXM1	2.34676	4.63902e-06	0.00013828
ENSG00000176490.4	DIRAS1	2.34476	2.48826e-20	1.76396e-17
ENSG00000005884.13	ITGA3	2.34445	2.59666e-08	1.465e-06
ENSG00000141837.13	CACNA1A	2.33922	2.17751e-06	7.03057e-05
ENSG00000049192.10	ADAMTS6	2.33796	1.99374e-09	1.54066e-07
ENSG00000165244.6	ZNF367	2.33618	4.2548e-09	2.95874e-07
ENSG00000179300.3	ZCCHC5	-2.33308	1.20734e-11	1.50273e-09
ENSG00000120708.10	TGFBI	2.33045	6.57352e-13	1.07181e-10
ENSG00000134259.3	NGF	2.3273	2.47202e-08	1.40931e-06
ENSG00000122644.8	ARL4A	2.31466	2.57679e-08	1.45884e-06
ENSG00000198848.8	CES1	-2.30742	2.08867e-08	1.20765e-06
ENSG00000094804.5	CDC6	2.30058	3.71921e-07	1.48997e-05
ENSG00000196154.7	S100A4	2.29033	2.84765e-19	1.5477e-16
ENSG00000196754.6	S100A2	2.28661	1.01899e-06	3.57305e-05
ENSG00000156970.8	BUB1B	2.28566	4.37961e-05	0.000879428
ENSG00000250534.1	RP11-475D8.1	-2.28488	2.1705e-06	7.02181e-05
ENSG00000152270.4	PDE3B	-2.28371	2.65784e-09	1.98789e-07
ENSG00000112902.7	SEMA5A	2.28101	9.4424e-06	0.000246341
ENSG00000050628.16	PTGER3	-2.28055	4.53107e-09	3.13047e-07
ENSG00000182871.10	COL18A1	2.27403	1.79431e-08	1.04861e-06
ENSG00000197320.4	AC060834.2	-2.27266	6.24912e-09	4.15885e-07
ENSG00000144810.11	COL8A1	2.2724	7.39037e-05	0.00138114
ENSG00000135318.7	NT5E	2.27136	2.2603e-11	2.57722e-09
ENSG00000151150.15	ANK3	2.27053	6.38313e-05	0.00121302
ENSG00000159200.12	RCAN1	2.26931	9.2779e-10	7.79774e-08
ENSG00000135447.12	PPP1R1A	-2.26738	2.30139e-05	0.000516151
ENSG00000139734.13	DIAPH3	2.26147	4.37807e-05	0.000879428
ENSG00000155974.7	GRIP1	2.26111	8.91349e-07	3.22249e-05
ENSG00000225194.2	LINC00092	-2.25081	1.49117e-08	8.93879e-07
ENSG00000112280.11	COL9A1	-2.25047	8.31307e-05	0.00150941
ENSG00000224383.3	C17orf72	-2.24939	1.81827e-06	5.96518e-05
ENSG00000223802.3	CERS1	-2.24904	2.06598e-05	0.000474449
ENSG00000259726.1	RP11-671M22.5	-2.24834	6.79634e-05	0.00128109
ENSG00000112210.6	RAB23	2.24728	5.24091e-14	1.09555e-11
ENSG00000157680.10	DGKI	2.24636	1.45169e-06	4.85037e-05
ENSG00000055163.14	CYFIP2	2.24594	8.58822e-06	0.000228274
ENSG00000137496.13	IL18BP	-2.24185	1.38585e-14	3.42369e-12
ENSG00000162913.9	C1orf145	-2.24125	1.30406e-05	0.000324126
ENSG00000204018.6	TRABD2B	-2.23913	1.50866e-11	1.86354e-09
ENSG00000173267.9	SNCG	-2.2375	2.8969e-14	6.4704e-12
ENSG00000005108.10	THSD7A	-2.23632	7.76202e-07	2.86984e-05
ENSG00000184292.5	TACSTD2	2.2349	4.31416e-05	0.000870288
ENSG00000264868.1	CTB-167B5.2	-2.23464	1.29673e-08	7.88925e-07
ENSG00000189184.7	PCDH18	2.23362	4.51979e-08	2.33213e-06
ENSG00000102466.11	FGF14	-2.23123	3.81765e-08	2.01446e-06
ENSG00000137309.15	HMGA1	2.23083	2.5363e-06	8.09282e-05
ENSG00000109738.6	GLRB	2.23035	2.60489e-19	1.46458e-16
ENSG00000144278.10	GALNT13	2.22868	2.71128e-05	0.00059022
ENSG00000171502.10	COL24A1	2.21862	9.61183e-07	3.4144e-05
ENSG00000162512.11	SDC3	-2.21668	2.3978e-22	2.79258e-19
ENSG00000167191.7	GPRC5B	-2.21577	2.09868e-13	3.84482e-11
ENSG00000198075.5	SULT1C4	-2.21396	7.72482e-09	5.01806e-07
ENSG00000111432.4	FZD10	2.2109	1.8339e-08	1.06792e-06
ENSG00000115641.13	FHL2	2.21073	2.18429e-12	3.29767e-10
ENSG00000139329.4	LUM	2.20796	1.21945e-16	4.41848e-14
ENSG00000144057.11	ST6GAL2	2.20712	8.69296e-05	0.00156444
ENSG00000106392.5	C1GALT1	2.20375	4.00291e-12	5.57842e-10
ENSG00000112312.5	GMNN	2.20101	5.06624e-08	2.58141e-06
ENSG00000184454.6	NCMAP	-2.20084	6.7963e-05	0.00128109
ENSG00000029153.10	ARNTL2	2.19902	9.21538e-10	7.78532e-08
ENSG00000144152.8	FBLN7	-2.1986	1.05961e-14	2.69951e-12
ENSG00000137501.11	SYTL2	2.19724	1.96498e-11	2.33861e-09
ENSG00000078549.10	ADCYAP1R1	-2.19406	3.81476e-05	0.000789336
ENSG00000107623.4	GDF10	-2.19395	1.01744e-19	6.14422e-17
ENSG00000106089.7	STX1A	2.19128	1.20752e-08	7.40171e-07
ENSG00000183160.8	TMEM119	2.19116	1.9361e-07	8.35664e-06
ENSG00000104368.13	PLAT	2.18977	3.90975e-07	1.55465e-05
ENSG00000111859.12	NEDD9	2.18915	6.7538e-11	7.15069e-09
ENSG00000261128.1	RP11-18F14.2	2.18891	7.41121e-06	0.000203777
ENSG00000144481.12	TRPM8	2.18738	3.97879e-05	0.00081398
ENSG00000105825.7	TFPI2	2.18665	0.000156576	0.0025227
ENSG00000171208.5	NETO2	2.186	0.000136313	0.00226103
ENSG00000204071.5	TCEAL6	-2.18552	1.19656e-10	1.18242e-08
ENSG00000196666.3	FAM180B	-2.18319	8.30226e-09	5.37176e-07
ENSG00000143768.7	LEFTY2	2.18259	0.000117832	0.00200547
ENSG00000165716.5	FAM69B	-2.18146	9.31723e-05	0.00164769
ENSG00000251548.1	RP11-215G15.4	-2.17832	4.87275e-07	1.90072e-05
ENSG00000188859.5	FAM78B	-2.17613	3.05398e-05	0.000652624
ENSG00000117525.9	F3	2.17453	3.79708e-06	0.000115291
ENSG00000044524.6	EPHA3	2.1707	2.29382e-14	5.24159e-12
ENSG00000131711.10	MAP1B	2.17052	1.7156e-07	7.68484e-06
ENSG00000228639.2	AC005152.3	-2.17027	5.4052e-06	0.000156539
ENSG00000188662.5	HILS1	-2.16974	1.80578e-12	2.75171e-10
ENSG00000134539.12	KLRD1	2.16925	0.000129449	0.00216257
ENSG00000007314.7	SCN4A	-2.1619	5.96303e-05	0.00114385
ENSG00000236876.2	TMSB4XP1	2.16013	1.50366e-06	5.00349e-05
ENSG00000168209.4	DDIT4	-2.15939	6.90996e-11	7.26883e-09
ENSG00000115009.7	CCL20	2.15462	0.000209328	0.00318683
ENSG00000137804.8	NUSAP1	2.15164	3.09502e-06	9.63058e-05
ENSG00000105227.10	PRX	-2.15147	2.48893e-09	1.8788e-07
ENSG00000182580.2	EPHB3	-2.1502	4.41921e-07	1.7321e-05
ENSG00000187786.1	SCXB	2.14899	8.42961e-06	0.000224951
ENSG00000086300.11	SNX10	2.1475	6.2408e-06	0.000175442
ENSG00000073150.9	PANX2	-2.14653	3.48866e-05	0.000733969
ENSG00000171522.5	PTGER4	2.14511	3.85539e-06	0.000116627
ENSG00000137331.11	IER3	2.14329	2.5194e-11	2.8527e-09
ENSG00000165434.4	PGM2L1	2.14205	5.74083e-09	3.85732e-07
ENSG00000152661.7	GJA1	2.13987	6.54736e-13	1.07181e-10
ENSG00000126860.7	EVI2A	2.13794	1.49085e-21	1.35046e-18
ENSG00000267534.1	S1PR2	-2.13103	2.19674e-05	0.00049678
ENSG00000170340.10	B3GNT2	2.1296	5.13101e-08	2.60627e-06
ENSG00000151067.16	CACNA1C	-2.12757	1.13944e-07	5.37106e-06
ENSG00000106809.6	OGN	2.12717	1.29887e-15	3.85056e-13
ENSG00000225472.1	RP11-120J1.1	-2.12709	2.51187e-05	0.000554209
ENSG00000122952.12	ZWINT	2.12688	8.33686e-06	0.000223206
ENSG00000196917.4	HCAR1	-2.12581	5.75827e-05	0.00111639
ENSG00000260396.1	AC012065.7	-2.12553	0.000123974	0.00208822
ENSG00000163075.8	PCDP1	-2.1253	5.73124e-05	0.00111639
ENSG00000138152.7	BTBD16	2.1243	0.000155689	0.00251088
ENSG00000084636.11	COL16A1	-2.1231	8.52104e-10	7.23622e-08
ENSG00000175352.6	NRIP3	2.12271	1.27629e-05	0.000318682
ENSG00000160111.7	CPAMD8	-2.12236	4.93833e-09	3.36901e-07
ENSG00000196338.8	NLGN3	-2.11912	7.85558e-05	0.00143936
ENSG00000176697.14	BDNF	2.11748	0.000198939	0.00306314
ENSG00000121858.6	TNFSF10	2.11586	1.16818e-06	4.01146e-05
ENSG00000172987.8	HPSE2	2.11558	0.000285615	0.00412485
ENSG00000046604.8	DSG2	2.11494	5.74872e-09	3.85732e-07
ENSG00000132470.9	ITGB4	2.11358	4.17514e-05	0.000847964
ENSG00000172602.5	RND1	2.11298	4.91805e-05	0.000971986
ENSG00000129244.4	ATP1B2	-2.1084	7.53041e-11	7.7711e-09
ENSG00000166292.7	TMEM100	2.1058	1.1819e-08	7.28107e-07
ENSG00000154358.15	OBSCN	-2.10546	2.71283e-10	2.54211e-08
ENSG00000206052.6	DOK6	2.10523	0.000284243	0.00411231
ENSG00000198417.5	MT1F	2.10386	7.25694e-07	2.71386e-05
ENSG00000073756.7	PTGS2	2.10365	5.85627e-06	0.00016752
ENSG00000051180.12	RAD51	2.10276	0.000264217	0.00388113
ENSG00000146386.7	ABRACL	2.10218	8.47185e-16	2.7085e-13
ENSG00000171848.9	RRM2	2.10209	0.000110847	0.00191053
ENSG00000176887.5	SOX11	2.10131	0.000311194	0.00441219
ENSG00000003249.8	DBNDD1	2.10114	1.91046e-05	0.000445
ENSG00000109265.8	KIAA1211	-2.10088	3.60326e-09	2.5768e-07
ENSG00000225731.1	AP001627.1	-2.10022	0.000355968	0.00488556
ENSG00000204682.5	C10orf114	-2.09961	1.89852e-06	6.20348e-05
ENSG00000160233.6	LRRC3	-2.09921	0.000166281	0.00265545
ENSG00000188064.5	WNT7B	2.09891	0.000118484	0.00201237
ENSG00000133985.2	TTC9	2.09763	3.29401e-06	0.000102108
ENSG00000137449.11	CPEB2	2.09711	3.09082e-11	3.45177e-09
ENSG00000248429.1	RP11-597D13.9	-2.0966	3.65591e-08	1.94168e-06
ENSG00000267573.1	KRT8P5	-2.09569	0.000221323	0.00334136
ENSG00000146233.3	CYP39A1	-2.09487	1.17475e-07	5.50411e-06
ENSG00000123975.4	CKS2	2.09301	1.00419e-05	0.000261137
ENSG00000141469.12	SLC14A1	-2.09147	6.24947e-12	8.15181e-10
ENSG00000168546.6	GFRA2	2.08873	8.13982e-07	2.98918e-05
ENSG00000070882.8	OSBPL3	2.08723	1.05395e-07	5.0395e-06
ENSG00000114346.9	ECT2	2.08513	4.80535e-07	1.87893e-05
ENSG00000220785.3	MTMR9LP	-2.08436	2.8759e-07	1.18713e-05
ENSG00000246430.2	RP11-16M8.2	-2.08359	6.13974e-05	0.0011736
ENSG00000166033.7	HTRA1	2.08283	0.000309531	0.00439249
ENSG00000145949.8	MYLK4	-2.08113	2.12959e-05	0.000484959
ENSG00000128284.15	APOL3	-2.08053	5.26896e-12	7.04184e-10
ENSG00000101213.5	PTK6	-2.07986	8.90186e-05	0.00159405
ENSG00000150938.5	CRIM1	-2.07851	5.22604e-22	5.55044e-19
ENSG00000106819.7	ASPN	2.07801	2.74965e-20	1.86805e-17
ENSG00000079931.10	MOXD1	2.07782	3.25837e-12	4.66032e-10
ENSG00000149599.11	DUSP15	-2.07782	7.99343e-05	0.00145786
ENSG00000166825.9	ANPEP	2.0772	2.67758e-07	1.11372e-05
ENSG00000137807.9	KIF23	2.07592	0.000232234	0.00346756
ENSG00000166091.15	CMTM5	-2.07462	4.14395e-09	2.91237e-07
ENSG00000130045.11	NXNL2	-2.07414	5.02471e-05	0.000990663
ENSG00000056736.5	IL17RB	-2.07341	8.18251e-10	7.02188e-08
ENSG00000129226.9	CD68	2.07141	0.000264032	0.00388113
ENSG00000135363.7	LMO2	2.07058	2.27213e-07	9.67285e-06
ENSG00000105519.7	CAPS	2.07026	6.06022e-13	1.01868e-10
ENSG00000003436.10	TFPI	2.06703	9.90944e-10	8.24354e-08
ENSG00000267337.1	CTC-782O7.1	-2.06653	0.000161733	0.00259809
ENSG00000256995.2	RP11-114G22.1	-2.06551	4.27358e-11	4.70816e-09
ENSG00000152049.4	KCNE4	2.06474	7.296e-11	7.57715e-09
ENSG00000157510.9	AFAP1L1	2.05936	0.000475678	0.00618819
ENSG00000169436.12	COL22A1	2.05846	0.000428711	0.00564175
ENSG00000204248.6	COL11A2	-2.05739	1.40835e-10	1.35877e-08
ENSG00000136634.5	IL10	-2.05701	0.000110746	0.00191053
ENSG00000260236.1	RP11-708J19.1	-2.05534	2.12295e-05	0.000484121
ENSG00000091831.16	ESR1	-2.05375	3.09035e-17	1.32601e-14
ENSG00000162998.4	FRZB	-2.05181	1.54418e-08	9.15559e-07
ENSG00000216775.2	RP1-152L7.5	-2.0514	8.57664e-09	5.52736e-07
ENSG00000176597.7	B3GNT5	2.05064	7.88294e-08	3.84824e-06
ENSG00000182218.5	HHIPL1	2.04987	1.07436e-09	8.84722e-08
ENSG00000123496.3	IL13RA2	2.04972	0.000523976	0.00666414
ENSG00000185052.7	SLC24A3	2.0495	3.8612e-05	0.000794909
ENSG00000109586.7	GALNT7	2.04741	1.50119e-10	1.4314e-08
ENSG00000113319.7	RASGRF2	-2.04606	0.000126129	0.00211796
ENSG00000125851.5	PCSK2	-2.04569	0.000395816	0.00531176
ENSG00000169607.8	CKAP2L	2.04557	0.000209954	0.00319338
ENSG00000136944.12	LMX1B	2.0418	0.000139471	0.00229937
ENSG00000065325.7	GLP2R	2.03857	2.75867e-05	0.000599533
ENSG00000240758.1	RP11-155G14.5	-2.03578	2.00168e-05	0.000463598
ENSG00000214050.3	FBXO16	2.03507	8.82606e-05	0.0015849
ENSG00000139354.6	GAS2L3	2.03486	0.000505564	0.00647035
ENSG00000112394.11	SLC16A10	2.03369	4.09435e-05	0.000833438
ENSG00000198131.9	ZNF544	2.03287	5.37474e-06	0.000155934
ENSG00000082196.15	C1QTNF3	2.03148	9.42275e-06	0.000246341
ENSG00000107984.5	DKK1	-2.03111	3.48285e-06	0.000107147
ENSG00000153291.10	SLC25A27	-2.03009	1.67737e-08	9.87344e-07
ENSG00000143340.6	FAM163A	-2.02935	0.000583539	0.00727973
ENSG00000070404.4	FSTL3	2.02427	1.15927e-08	7.18705e-07
ENSG00000256321.1	RP11-153K16.1	-2.02392	1.75449e-06	5.76755e-05
ENSG00000024526.12	DEPDC1	2.02228	0.000586548	0.0073005
ENSG00000011422.7	PLAUR	2.02157	3.43712e-16	1.14372e-13
ENSG00000180592.12	SKIDA1	-2.02128	6.14803e-05	0.00117381
ENSG00000129270.11	MMP28	2.02092	0.000634122	0.00778333
ENSG00000138795.5	LEF1	-2.0189	0.000383019	0.00516981
ENSG00000136883.8	KIF12	-2.01307	0.00069819	0.00840147
ENSG00000169282.13	KCNAB1	-2.01241	0.000359908	0.00492308
ENSG00000138778.7	CENPE	2.01212	0.000203275	0.0031209
ENSG00000242265.1	PEG10	-2.01079	7.26932e-05	0.00136551
ENSG00000138311.11	ZNF365	2.01029	1.14235e-08	7.10919e-07
ENSG00000223814.1	RP11-543D5.2	-2.00941	2.20384e-06	7.10149e-05
ENSG00000088325.11	TPX2	2.00898	0.00015075	0.00244574
ENSG00000235565.1	RP11-86H7.7	-2.00782	4.71101e-05	0.000933329
ENSG00000267414.1	RP11-456K23.1	-2.00706	6.08512e-06	0.000171955
ENSG00000155130.5	MARCKS	2.00623	4.02074e-05	0.000821532
ENSG00000197467.8	COL13A1	2.00559	4.96853e-09	3.37549e-07
ENSG00000267221.1	CTD-2132N18.2	-2.00422	0.000778682	0.00920697
ENSG00000177675.4	CD163L1	2.00314	0.000105452	0.0018272
ENSG00000178343.4	SHISA3	-2.00286	5.01187e-05	0.000989329
ENSG00000182963.5	GJC1	2.00005	0.000353184	0.00485588
ENSG00000115828.11	QPCT	1.99872	0.000514964	0.00657517
ENSG00000156750.7	AQP7P3	-1.9968	4.29212e-05	0.000867199
ENSG00000198826.6	ARHGAP11A	1.99598	1.04905e-06	3.66269e-05
ENSG00000175356.8	SCUBE2	-1.99464	6.70869e-08	3.32478e-06
ENSG00000197147.7	LRRC8B	1.9924	7.64446e-06	0.000208433
ENSG00000158560.10	DYNC1I1	-1.99145	3.30321e-15	8.82931e-13
ENSG00000235888.1	AF064858.8	-1.9909	0.000257755	0.00380335
ENSG00000154258.12	ABCA9	-1.9887	2.2862e-05	0.000514158
ENSG00000183615.5	FAM167B	-1.98754	0.000388787	0.00522172
ENSG00000053702.10	NRIP2	-1.98617	5.20557e-05	0.00102261
ENSG00000167371.12	PRRT2	-1.98411	1.70215e-05	0.000404571
ENSG00000049089.9	COL9A2	-1.98376	1.58132e-09	1.25162e-07
ENSG00000132874.9	SLC14A2	-1.9829	0.000604932	0.00748937
ENSG00000164742.10	ADCY1	-1.97857	3.90013e-05	0.000799896
ENSG00000157303.5	SUSD3	-1.97839	1.1111e-05	0.000284402
ENSG00000129682.9	FGF13	-1.97825	5.20277e-12	7.01083e-10
ENSG00000198216.6	CACNA1E	-1.97756	0.00102159	0.0113313
ENSG00000166501.8	PRKCB	-1.97619	0.000843903	0.00975875
ENSG00000198729.4	PPP1R14C	1.97417	9.44268e-06	0.000246341
ENSG00000114638.3	UPK1B	1.97321	0.0010372	0.0114732
ENSG00000135472.4	FAIM2	-1.97274	1.6494e-05	0.000394331
ENSG00000091129.15	NRCAM	-1.97152	0.000985341	0.0110192
ENSG00000148773.8	MKI67	1.96895	3.66097e-05	0.000761378
ENSG00000089356.11	FXYD3	-1.96798	8.5263e-05	0.00154126
ENSG00000147536.7	GINS4	1.96581	0.000408648	0.00543583
ENSG00000230043.1	TMSB4XP6	1.96376	1.86358e-11	2.25079e-09
ENSG00000184545.6	DUSP8	1.95961	0.000114329	0.00195813
ENSG00000182853.7	VMO1	-1.95853	2.11029e-05	0.000482585
ENSG00000178401.9	DNAJC22	1.95719	1.41906e-05	0.000346374
ENSG00000198768.6	APCDD1L	1.95693	4.6747e-05	0.000927263
ENSG00000151883.12	PARP8	1.956	0.000197328	0.00304969
ENSG00000261584.1	RP11-457M11.5	-1.95563	0.000175249	0.00278217
ENSG00000116194.8	ANGPTL1	1.95555	2.38929e-12	3.57407e-10
ENSG00000139926.11	FRMD6	1.95396	1.37241e-15	3.92581e-13
ENSG00000105976.10	MET	1.95385	2.22135e-14	5.17416e-12
ENSG00000113296.10	THBS4	-1.95241	9.89838e-07	3.50093e-05
ENSG00000185565.6	LSAMP	-1.9507	0.000705643	0.00847864
ENSG00000146411.5	SLC2A12	1.95057	1.52017e-08	9.04611e-07
ENSG00000171714.10	ANO5	1.95018	0.00110488	0.0120422
ENSG00000156869.7	FRRS1	1.9499	0.000914397	0.0103897
ENSG00000158966.9	CACHD1	1.94925	4.71122e-06	0.000140176
ENSG00000154175.12	ABI3BP	1.94494	0.00070014	0.00841872
ENSG00000155275.14	TRMT44	-1.94463	8.7906e-09	5.62082e-07
ENSG00000143869.5	GDF7	-1.94391	0.00111219	0.0121137
ENSG00000198901.9	PRC1	1.94171	1.10314e-05	0.000283952
ENSG00000168702.12	LRP1B	-1.94152	0.00131767	0.0137278
ENSG00000168993.10	CPLX1	-1.93961	0.00126832	0.0133247
ENSG00000108375.8	RNF43	-1.93952	0.000954877	0.0107542
ENSG00000137812.14	CASC5	1.93876	0.000690779	0.00833073
ENSG00000171408.9	PDE7B	-1.93874	7.74045e-08	3.79003e-06
ENSG00000269430.1	LRRC3DN	-1.93808	0.00112416	0.0122292
ENSG00000163171.6	CDC42EP3	-1.93583	1.01586e-06	3.56975e-05
ENSG00000253741.1	CTD-2292P10.4	-1.93542	0.000903077	0.010297
ENSG00000196739.10	COL27A1	-1.93492	4.23771e-09	2.95874e-07
ENSG00000100031.14	GGT1	-1.93341	3.5878e-05	0.000748335
ENSG00000226816.2	AC005082.12	1.93318	0.000294749	0.00423426
ENSG00000172331.7	BPGM	1.92705	2.2461e-13	4.06919e-11
ENSG00000146674.10	IGFBP3	1.92667	2.24042e-08	1.28175e-06
ENSG00000165269.8	AQP7	-1.92652	0.000314218	0.00444348
ENSG00000125384.6	PTGER2	1.92532	1.09344e-06	3.80138e-05
ENSG00000170006.7	TMEM154	1.92384	1.29626e-05	0.00032268
ENSG00000149380.7	P4HA3	1.92333	0.000720537	0.00864485
ENSG00000237649.3	KIFC1	1.92324	0.00141485	0.0144092
ENSG00000156103.11	MMP16	-1.92272	5.34234e-09	3.61439e-07
ENSG00000179104.3	TMTC2	-1.9204	3.49197e-06	0.000107225
ENSG00000253161.1	RP11-150O12.1	1.91983	0.00139087	0.0142182
ENSG00000169429.6	IL8	1.91929	0.00167451	0.0163589
ENSG00000125744.7	RTN2	1.91922	3.83951e-05	0.00079304
ENSG00000233251.3	AC007743.1	-1.91919	2.29025e-07	9.7246e-06
ENSG00000138669.5	PRKG2	-1.9191	0.00123896	0.0131176
ENSG00000101197.8	BIRC7	1.91884	0.00159986	0.0158865
ENSG00000136842.8	TMOD1	1.91872	4.33097e-07	1.7016e-05
ENSG00000178038.12	ALS2CL	1.91831	1.17539e-06	4.01236e-05
ENSG00000071991.4	CDH19	1.91691	3.28346e-06	0.000101975
ENSG00000177425.6	PAWR	1.91658	0.000691948	0.00833866
ENSG00000164056.6	SPRY1	1.91579	5.22529e-06	0.000152435
ENSG00000230148.4	HOXB-AS1	1.91424	0.00162044	0.0159838
ENSG00000180616.4	SSTR2	-1.91417	6.5511e-07	2.47448e-05
ENSG00000012223.8	LTF	-1.91169	0.000209164	0.00318683
ENSG00000134243.7	SORT1	1.91149	2.73309e-11	3.07332e-09
ENSG00000092445.7	TYRO3	1.91106	1.88567e-07	8.24287e-06
ENSG00000154153.9	FAM134B	1.91101	2.95071e-08	1.63089e-06
ENSG00000145431.6	PDGFC	1.91005	1.48136e-10	1.4208e-08
ENSG00000114529.8	C3orf52	1.90991	0.00140154	0.0143184
ENSG00000110092.3	CCND1	1.90964	8.05359e-08	3.91981e-06
ENSG00000167656.4	LY6D	1.90426	0.000416266	0.00551357
ENSG00000170558.4	CDH2	1.90425	0.000676366	0.00820546
ENSG00000123892.7	RAB38	1.90337	3.2611e-05	0.000692346
ENSG00000187653.10	TMSB4XP8	1.90217	3.05791e-07	1.2496e-05
ENSG00000165304.3	MELK	1.90136	0.0018998	0.0179261
ENSG00000123838.6	C4BPA	-1.9011	2.79324e-08	1.55972e-06
ENSG00000214842.5	RAD51AP2	1.89962	0.00189316	0.0179049
ENSG00000196923.9	PDLIM7	1.89954	1.08901e-09	8.92281e-08
ENSG00000225978.1	HAR1A	-1.89786	9.68603e-05	0.00169272
ENSG00000138166.5	DUSP5	1.8973	0.000187994	0.00294169
ENSG00000128340.10	RAC2	1.89657	0.00175744	0.0168957
ENSG00000185697.12	MYBL1	1.89654	1.17627e-06	4.01236e-05
ENSG00000175305.12	CCNE2	1.89572	0.000901661	0.0102921
ENSG00000112319.13	EYA4	1.89482	0.00195471	0.0183449
ENSG00000156463.13	SH3RF2	-1.89399	0.000247347	0.00366374
ENSG00000243766.2	HOTTIP	-1.89376	0.00174946	0.0168576
ENSG00000124731.8	TREM1	1.89348	0.00168109	0.0164023
ENSG00000125144.9	MT1G	1.89206	0.00208565	0.0192672
ENSG00000181885.14	CLDN7	1.89191	0.000772197	0.00913692
ENSG00000163083.5	INHBB	1.88891	0.00182884	0.0174279
ENSG00000204323.5	SMIM5	1.88751	1.68264e-06	5.56499e-05
ENSG00000115232.9	ITGA4	1.88693	0.00161832	0.0159726
ENSG00000109436.7	TBC1D9	1.88597	1.01057e-05	0.000262379
ENSG00000089225.15	TBX5	1.88545	0.000417224	0.0055173
ENSG00000105650.14	PDE4C	-1.88534	0.00168538	0.0164023
ENSG00000003989.12	SLC7A2	1.88483	0.000800523	0.00938356
ENSG00000244734.1	HBB	1.88445	2.67152e-06	8.49106e-05
ENSG00000186377.6	CYP4X1	-1.88419	5.90717e-05	0.00113581
ENSG00000205726.9	ITSN1	-1.88318	1.32573e-14	3.32554e-12
ENSG00000046653.10	GPM6B	1.88165	8.32458e-05	0.00150954
ENSG00000163145.8	C1QTNF7	1.88162	1.53646e-05	0.000369499
ENSG00000105339.6	DENND3	1.88153	5.50139e-05	0.00107567
ENSG00000181104.6	F2R	1.8814	0.00113624	0.0123099
ENSG00000091622.11	PITPNM3	1.88064	1.53406e-05	0.000369467
ENSG00000130508.6	PXDN	1.88019	7.21701e-11	7.54316e-09
ENSG00000169508.6	GPR183	1.87929	0.000892327	0.0102316
ENSG00000112276.9	BVES	1.87766	3.2294e-05	0.00068651
ENSG00000178860.8	MSC	1.87609	0.00232246	0.0209125
ENSG00000228214.1	LINC00693	-1.87574	1.10328e-09	8.99446e-08
ENSG00000130598.11	TNNI2	1.87487	0.00115771	0.0124761
ENSG00000169679.10	BUB1	1.87312	0.00241928	0.0215211
ENSG00000138160.4	KIF11	1.87218	1.96083e-05	0.000455025
ENSG00000120659.10	TNFSF11	1.87185	0.000121177	0.00205171
ENSG00000139318.7	DUSP6	1.87134	9.13583e-06	0.000240258
ENSG00000100092.16	SH3BP1	-1.86907	0.00010921	0.00188831
ENSG00000154096.9	THY1	1.86885	2.01212e-05	0.000465357
ENSG00000112742.5	TTK	1.86868	0.00157103	0.015683
ENSG00000152217.12	SETBP1	-1.86757	1.26015e-09	1.01215e-07
ENSG00000182272.7	B4GALNT4	-1.86741	0.000899896	0.0102823
ENSG00000141655.11	TNFRSF11A	1.86704	0.00193214	0.0181686
ENSG00000237928.1	RP4-668G5.1	-1.86602	0.00261187	0.0228714
ENSG00000150687.7	PRSS23	1.8653	1.39043e-09	1.1059e-07
ENSG00000105737.5	GRIK5	-1.86348	0.000542247	0.00684412
ENSG00000052795.8	FNIP2	1.86249	3.5677e-07	1.43989e-05
ENSG00000205364.3	MT1M	1.86236	0.000123111	0.00207582
ENSG00000135636.9	DYSF	1.862	1.03732e-05	0.000268044
ENSG00000099377.9	HSD3B7	1.86164	3.07704e-08	1.68359e-06
ENSG00000040731.6	CDH10	1.86162	0.00171239	0.0165798
ENSG00000138678.6	AGPAT9	-1.86151	4.77016e-06	0.000141157
ENSG00000130052.9	STARD8	-1.86136	0.00117761	0.0126397
ENSG00000170561.8	IRX2	1.86128	0.00158612	0.015779
ENSG00000164221.8	CCDC112	1.86063	0.000877386	0.0100958
ENSG00000158008.5	EXTL1	-1.86063	2.79025e-06	8.71553e-05
ENSG00000122420.5	PTGFR	1.86021	9.99528e-09	6.29239e-07
ENSG00000123977.5	WDR69	1.86018	0.00199627	0.0186108
ENSG00000131941.3	RHPN2	1.86008	0.00062845	0.00772766
ENSG00000171241.4	SHCBP1	1.85861	0.00114054	0.0123319
ENSG00000005059.11	CCDC109B	1.85841	6.6007e-11	7.03427e-09
ENSG00000182175.9	RGMA	-1.85617	6.89544e-13	1.11317e-10
ENSG00000137642.8	SORL1	-1.85554	6.40199e-08	3.19218e-06
ENSG00000064225.8	ST3GAL6	-1.85476	4.93057e-06	0.000145639
ENSG00000025708.8	TYMP	1.85361	2.10544e-08	1.21305e-06
ENSG00000215845.6	TSTD1	1.85242	0.000976285	0.0109499
ENSG00000111981.3	ULBP1	1.85124	0.000759715	0.00901721
ENSG00000267959.1	MIR3188	-1.84999	0.00294434	0.024926
ENSG00000162627.12	SNX7	1.8494	1.82864e-13	3.42712e-11
ENSG00000269113.1	FLJ00388	-1.84879	0.000320183	0.00450911
ENSG00000160951.3	PTGER1	1.84589	0.00303777	0.0255051
ENSG00000167994.7	RAB3IL1	-1.84571	1.90288e-07	8.27374e-06
ENSG00000176115.8	AQP7P4	-1.84498	0.00198123	0.0185229
ENSG00000270022.1	RNU12	-1.84372	0.00265893	0.0231715
ENSG00000092758.11	COL9A3	-1.84295	1.75368e-08	1.02855e-06
ENSG00000151690.10	MFSD6	1.84291	0.000283487	0.00410658
ENSG00000187764.7	SEMA4D	1.84173	0.000439956	0.00577575
ENSG00000144857.10	BOC	-1.84149	2.65956e-13	4.7135e-11
ENSG00000137193.9	PIM1	1.84147	1.34597e-06	4.5619e-05
ENSG00000228510.2	RP11-339B21.8	-1.84127	1.11523e-07	5.286e-06
ENSG00000169302.10	STK32A	-1.84091	5.65898e-07	2.16088e-05
ENSG00000120658.8	ENOX1	1.83989	1.7964e-05	0.00042266
ENSG00000126787.8	DLGAP5	1.83932	0.00309576	0.0257256
ENSG00000176890.11	TYMS	1.83893	2.66243e-05	0.000581138
ENSG00000187955.7	COL14A1	-1.8388	4.5731e-06	0.000136565
ENSG00000198189.6	HSD17B11	1.83747	3.53123e-05	0.000741014
ENSG00000138639.13	ARHGAP24	1.83669	2.70644e-09	2.015e-07
ENSG00000150630.2	VEGFC	1.83658	4.17611e-05	0.000847964
ENSG00000067798.9	NAV3	1.83601	0.00301665	0.0253669
ENSG00000019102.7	VSIG2	1.83559	0.00175485	0.0168854
ENSG00000229896.1	RP11-456H18.2	1.83559	0.000247031	0.00366374
ENSG00000188312.9	CENPP	1.8349	9.37166e-06	0.000246023
ENSG00000222019.2	AC133919.6	-1.83489	0.00202246	0.0188328
ENSG00000163347.5	CLDN1	1.83488	0.00342059	0.0277338
ENSG00000131015.4	ULBP2	1.83387	4.72954e-06	0.000140465
ENSG00000058085.10	LAMC2	1.8337	0.00289196	0.0245719
ENSG00000178342.4	KCNG2	1.83327	0.00229834	0.0207385
ENSG00000081181.3	ARG2	1.83164	2.11499e-05	0.000482981
ENSG00000170579.10	DLGAP1	-1.83147	0.000489124	0.00630449
ENSG00000154529.10	CNTNAP3B	-1.82969	0.000267207	0.00391651
ENSG00000043039.4	BARX2	1.82851	0.000122452	0.002069
ENSG00000075651.11	PLD1	1.82738	5.52763e-05	0.00107938
ENSG00000124107.5	SLPI	-1.82736	2.18009e-07	9.3543e-06
ENSG00000249242.2	TMEM150C	1.82638	0.00351543	0.028139
ENSG00000167850.3	CD300C	1.82465	0.00117136	0.0125932
ENSG00000126562.12	WNK4	-1.82431	1.13232e-05	0.000288791
ENSG00000131480.4	AOC2	1.82427	3.22094e-05	0.000685607
ENSG00000245694.4	CRNDE	1.82329	0.000198949	0.00306314
ENSG00000166401.9	SERPINB8	1.82224	1.25882e-05	0.000316744
ENSG00000165623.5	UCMA	-1.82187	0.00272933	0.0235958
ENSG00000115414.14	FN1	1.82184	0.00221198	0.0201039
ENSG00000228798.1	AP000473.5	-1.82178	0.0016953	0.0164535
ENSG00000148848.9	ADAM12	1.82156	2.29224e-05	0.000514807
ENSG00000122547.6	EEPD1	-1.82115	0.000569085	0.00714314
ENSG00000197723.3	HSPB9	-1.82113	0.00317779	0.026129
ENSG00000196104.6	SPOCK3	-1.82072	0.00383134	0.0299043
ENSG00000076356.6	PLXNA2	1.81997	1.39004e-05	0.000342366
ENSG00000205710.3	C17orf107	-1.81873	1.574e-12	2.42114e-10
ENSG00000163453.6	IGFBP7	1.81724	0.00214635	0.0197385
ENSG00000151617.11	EDNRA	1.8157	0.00149431	0.0150307
ENSG00000246922.4	UBAP1L	-1.81443	0.00137523	0.0141026
ENSG00000151388.6	ADAMTS12	1.81414	0.00289457	0.0245757
ENSG00000116701.10	NCF2	1.81298	0.00375338	0.029465
ENSG00000092820.13	EZR	1.81248	1.51364e-08	9.04028e-07
ENSG00000119686.5	FLVCR2	-1.81212	7.59828e-06	0.000207521
ENSG00000076770.10	MBNL3	-1.81194	4.26436e-09	2.95874e-07
ENSG00000240583.6	AQP1	1.80951	2.6594e-05	0.000581138
ENSG00000124429.12	POF1B	-1.80941	0.00126586	0.0133246
ENSG00000155961.4	RAB39B	-1.80921	0.00392195	0.0303644
ENSG00000128641.13	MYO1B	1.80872	7.94199e-21	6.16639e-18
ENSG00000005020.8	SKAP2	1.80834	3.4e-09	2.45296e-07
ENSG00000189056.9	RELN	-1.80804	0.00216452	0.0198496
ENSG00000139910.15	NOVA1	1.80779	3.16658e-07	1.28756e-05
ENSG00000000971.11	CFH	-1.80761	1.53108e-11	1.87702e-09
ENSG00000162745.6	OLFML2B	1.80717	1.53171e-05	0.000369445
ENSG00000196352.9	CD55	1.80707	0.00359543	0.0285551
ENSG00000111799.16	COL12A1	-1.80637	1.24782e-12	1.97531e-10
ENSG00000106404.9	CLDN15	-1.80585	1.01334e-05	0.000262678
ENSG00000171227.6	TMEM37	-1.80564	0.000497366	0.00639051
ENSG00000169071.10	ROR2	-1.80556	3.47101e-10	3.14415e-08
ENSG00000168461.7	RAB31	1.80534	4.87541e-12	6.62447e-10
ENSG00000018236.9	CNTN1	1.80513	0.00393126	0.0303932
ENSG00000187608.5	ISG15	1.80499	0.000353209	0.00485588
ENSG00000146197.7	SCUBE3	-1.80491	0.000209131	0.00318683
ENSG00000187642.5	C1orf170	-1.80319	0.00397971	0.0306535
ENSG00000141753.5	IGFBP4	1.80229	9.26624e-05	0.00164529
ENSG00000147036.7	LANCL3	1.80084	0.00293872	0.0248983
ENSG00000189120.3	SP6	-1.80017	0.00348728	0.0280791
ENSG00000039560.9	RAI14	1.79935	4.4654e-08	2.31969e-06
ENSG00000163462.13	TRIM46	-1.79885	0.00297203	0.0250823
ENSG00000138670.11	RASGEF1B	1.79883	7.4025e-05	0.00138114
ENSG00000188765.6	TMSB4XP2	1.79861	0.000685116	0.00829311
ENSG00000101440.5	ASIP	-1.79848	0.00014996	0.00243535
ENSG00000127083.7	OMD	1.79778	0.000359319	0.00491915
ENSG00000167992.8	VWCE	-1.79775	0.00107445	0.0117753
ENSG00000169047.4	IRS1	-1.79772	2.78244e-06	8.70781e-05
ENSG00000186466.3	AQP7P1	-1.79744	0.000139037	0.00229686
ENSG00000223561.2	AC003090.1	-1.7974	0.000563128	0.00707926
ENSG00000135269.13	TES	1.79673	2.26898e-09	1.72877e-07
ENSG00000121075.4	TBX4	-1.79644	6.5598e-10	5.78149e-08
ENSG00000111186.8	WNT5B	1.79597	2.25485e-05	0.000508511
ENSG00000237424.1	FOXD2-AS1	-1.79571	7.85668e-05	0.00143936
ENSG00000180340.5	FZD2	-1.79429	0.00104398	0.0115404
ENSG00000130702.9	LAMA5	1.79418	0.0001175	0.00200192
ENSG00000072571.14	HMMR	1.79364	0.00247357	0.0219074
ENSG00000180113.11	TDRD6	-1.7936	0.00118759	0.0127
ENSG00000145934.11	TENM2	1.79342	2.90805e-05	0.000628023
ENSG00000253848.1	RP11-10N23.5	-1.79141	0.00337755	0.0274531
ENSG00000135069.9	PSAT1	1.79014	0.000387493	0.00521674
ENSG00000136997.10	MYC	1.78991	0.000162656	0.00261035
ENSG00000082074.11	FYB	-1.78944	5.20569e-08	2.63599e-06
ENSG00000122254.6	HS3ST2	1.78847	0.00310777	0.0257481
ENSG00000146555.14	SDK1	1.78826	0.000500265	0.00642269
ENSG00000260572.1	RP11-16N11.2	-1.78772	0.00190125	0.0179293
ENSG00000266714.2	MYO15B	-1.7877	0.00224278	0.0202933
ENSG00000128487.12	SPECC1	1.7875	1.42565e-06	4.79284e-05
ENSG00000145675.10	PIK3R1	-1.78665	1.32915e-07	6.15674e-06
ENSG00000142731.6	PLK4	1.78645	0.00146827	0.0148144
ENSG00000258738.1	RP11-73E17.2	1.7856	0.000572474	0.00716519
ENSG00000117425.9	PTCH2	-1.78464	0.000337124	0.00468611
ENSG00000163661.3	PTX3	1.78391	0.00125416	0.0132186
ENSG00000130762.10	ARHGEF16	-1.7837	0.00510858	0.0371523
ENSG00000198300.8	PEG3	-1.78274	1.46641e-05	0.000355801
ENSG00000236166.1	RP3-523C21.2	-1.7822	0.00314712	0.025953
ENSG00000101412.9	E2F1	1.78192	0.00135418	0.0139777
ENSG00000169752.12	NRG4	-1.78171	0.0037144	0.0292153
ENSG00000260947.1	RP11-384P7.7	-1.7815	5.82185e-05	0.00112338
ENSG00000063127.11	SLC6A16	-1.78105	0.00296976	0.0250761
ENSG00000196872.6	KIAA1211L	-1.78095	0.0011872	0.0127
ENSG00000091592.11	NLRP1	-1.78053	1.76715e-11	2.15025e-09
ENSG00000250208.2	RP11-143E21.7	1.78045	0.00114474	0.0123691
ENSG00000204623.4	ZNRD1-AS1	-1.7802	0.000153523	0.00248333
ENSG00000129038.11	LOXL1	1.78015	3.75352e-05	0.000777651
ENSG00000186493.7	C5orf38	1.78	0.000825751	0.00960333
ENSG00000010310.4	GIPR	1.77883	0.000729192	0.00871662
ENSG00000235531.5	RP11-383H13.1	1.77864	0.000780937	0.00922025
ENSG00000077092.14	RARB	1.7774	7.16838e-06	0.000198102
ENSG00000267532.1	MIR497HG	-1.77717	3.02408e-10	2.80157e-08
ENSG00000066468.15	FGFR2	-1.77708	1.09205e-11	1.39108e-09
ENSG00000187942.7	LDLRAD2	-1.77613	5.7478e-06	0.000164734
ENSG00000034971.9	MYOC	-1.77567	0.000387776	0.00521674
ENSG00000159167.7	STC1	-1.77547	0.00509731	0.0370992
ENSG00000126778.6	SIX1	1.77522	6.94859e-08	3.41255e-06
ENSG00000117399.9	CDC20	1.77505	0.0055913	0.0395687
ENSG00000155428.8	TRIM74	-1.77473	0.00502329	0.0367461
ENSG00000127955.11	GNAI1	1.77404	8.20137e-05	0.00149078
ENSG00000237301.1	RP4-680D5.2	-1.77342	0.00541442	0.0387542
ENSG00000226031.1	FGF13-AS1	-1.77097	0.00493511	0.0362791
ENSG00000156453.9	PCDH1	1.7707	0.00178723	0.0171095
ENSG00000224769.1	AC069213.1	-1.77047	0.000905625	0.0103116
ENSG00000154734.9	ADAMTS1	1.77042	3.00184e-05	0.000643167
ENSG00000131797.8	CLUHP3	-1.77039	0.00127109	0.0133452
ENSG00000003147.13	ICA1	1.76993	0.00189079	0.0178928
ENSG00000154589.2	LY96	1.76945	0.000585359	0.00729127
ENSG00000145681.6	HAPLN1	-1.76938	3.87446e-07	1.54457e-05
ENSG00000129465.11	RIPK3	1.76895	0.00259834	0.0227897
ENSG00000156466.8	GDF6	1.76855	1.97724e-06	6.43492e-05
ENSG00000005249.8	PRKAR2B	1.76839	0.00181134	0.0173118
ENSG00000114737.11	CISH	-1.76831	0.000152418	0.00246791
ENSG00000006071.7	ABCC8	-1.76816	0.00204226	0.018956
ENSG00000179406.6	LINC00174	-1.76643	0.000784888	0.00924014
ENSG00000078814.11	MYH7B	-1.76579	0.000193241	0.00300362
ENSG00000175832.8	ETV4	1.76567	8.55682e-05	0.00154506
ENSG00000248458.2	AL139147.1	1.76538	0.00272794	0.0235958
ENSG00000176208.4	ATAD5	1.76538	0.00105057	0.0115818
ENSG00000225614.2	ZNF469	-1.76525	3.34968e-10	3.0512e-08
ENSG00000105479.10	CCDC114	-1.76441	0.00471356	0.034918
ENSG00000136052.5	SLC41A2	1.76408	7.86171e-11	8.06197e-09
ENSG00000120254.11	MTHFD1L	1.76373	1.13976e-07	5.37106e-06
ENSG00000177989.9	ODF3B	1.76336	4.22779e-05	0.00085739
ENSG00000183479.8	TREX2	-1.76327	0.00416268	0.031657
ENSG00000259146.1	RP1-261D10.2	-1.76227	1.40792e-05	0.000345725
ENSG00000121621.6	KIF18A	1.76204	0.00425016	0.0321572
ENSG00000122756.10	CNTFR	-1.76169	4.03058e-05	0.000822512
ENSG00000132386.6	SERPINF1	1.76082	0.000309535	0.00439249
ENSG00000166402.4	TUB	-1.76068	8.72439e-11	8.83548e-09
ENSG00000128536.11	CDHR3	-1.75968	0.00177471	0.0170215
ENSG00000143816.6	WNT9A	1.75933	0.000149737	0.00243416
ENSG00000153363.8	LINC00467	1.7593	0.000168522	0.0026886
ENSG00000143355.10	LHX9	1.75854	0.00192824	0.0181524
ENSG00000115361.3	ACADL	-1.7585	0.000466446	0.0060892
ENSG00000224081.3	RP11-86H7.1	-1.75769	0.000503952	0.00646416
ENSG00000241155.1	ARHGAP31-AS1	-1.7563	0.00219733	0.0200207
ENSG00000056558.6	TRAF1	-1.75581	1.5474e-07	7.00842e-06
ENSG00000124762.8	CDKN1A	1.7557	0.000376908	0.00510626
ENSG00000261326.1	RP5-1057J7.6	-1.75462	0.00340687	0.0276363
ENSG00000253958.1	CLDN23	-1.75454	0.00272378	0.0235854
ENSG00000100593.12	ISM2	1.75438	0.0024913	0.0220283
ENSG00000100626.11	GALNT16	1.75428	0.000146351	0.00239343
ENSG00000196218.7	RYR1	-1.75359	0.000179004	0.00282541
ENSG00000115556.9	PLCD4	-1.75332	5.56223e-07	2.13393e-05
ENSG00000065413.12	ANKRD44	1.75273	0.00173087	0.0167191
ENSG00000137868.14	STRA6	-1.75217	0.00313094	0.0258769
ENSG00000197635.5	DPP4	1.75154	0.000198761	0.00306314
ENSG00000108797.7	CNTNAP1	-1.75138	3.08645e-10	2.8432e-08
ENSG00000263069.1	CTD-2047H16.4	-1.75134	0.00398626	0.0306875
ENSG00000133816.9	MICAL2	1.75133	8.92604e-06	0.0002355
ENSG00000164776.5	PHKG1	-1.7512	5.21896e-07	2.02126e-05
ENSG00000198805.7	PNP	1.7511	1.1688e-06	4.01146e-05
ENSG00000105426.10	PTPRS	-1.75104	1.28771e-12	2.01886e-10
ENSG00000105852.6	PON3	-1.75074	6.0746e-06	0.000171955
ENSG00000217289.3	AC018865.5	-1.75053	0.0058815	0.0411269
ENSG00000226674.2	AC074093.1	1.74895	0.0015657	0.0156426
ENSG00000260824.1	CTD-2235H24.2	-1.74847	0.00361834	0.0286728
ENSG00000077152.5	UBE2T	1.74842	0.00450023	0.0336743
ENSG00000091137.7	SLC26A4	-1.74809	1.13002e-06	3.9036e-05
ENSG00000069535.11	MAOB	-1.74806	2.12631e-11	2.4613e-09
ENSG00000106546.8	AHR	1.74792	0.000950429	0.010724
ENSG00000259612.1	RP11-316P21.1	1.7474	0.00249172	0.0220283
ENSG00000204361.7	NXPE2	1.74551	0.00211004	0.0194704
ENSG00000168280.12	KIF5C	1.7451	0.000466841	0.00608947
ENSG00000171889.3	MIR31HG	1.74401	0.0055457	0.0393484
ENSG00000182752.8	PAPPA	1.74373	0.000274832	0.00400365
ENSG00000159231.5	CBR3	1.74178	1.17545e-05	0.000298532
ENSG00000259721.1	RP11-758N13.1	-1.74147	0.000784285	0.00923971
ENSG00000185518.7	SV2B	-1.74108	0.00204267	0.018956
ENSG00000187068.2	C3orf70	-1.74091	1.10072e-07	5.23242e-06
ENSG00000127903.12	ZNF835	-1.74041	0.00643147	0.0439686
ENSG00000131471.2	AOC3	1.73987	0.000323713	0.00454229
ENSG00000005961.13	ITGA2B	-1.73966	0.00333997	0.0271731
ENSG00000116991.6	SIPA1L2	1.73954	9.55237e-05	0.00167836
ENSG00000167771.5	RCOR2	-1.73945	0.000465301	0.00607911
ENSG00000065717.10	TLE2	-1.73919	1.83207e-09	1.42928e-07
ENSG00000178573.6	MAF	-1.73881	9.13175e-07	3.27959e-05
ENSG00000165929.8	TC2N	-1.73871	0.00436419	0.0328675
ENSG00000115252.14	PDE1A	-1.73743	0.00022856	0.00342258
ENSG00000188042.5	ARL4C	1.73646	0.00159171	0.0158249
ENSG00000259384.2	GH1	-1.73599	0.00616207	0.0426193
ENSG00000142634.8	EFHD2	1.73578	1.20418e-05	0.000304405
ENSG00000222041.5	LINC00152	1.73551	3.58907e-05	0.000748335
ENSG00000054392.8	HHAT	-1.73434	9.63767e-10	8.05858e-08
ENSG00000134198.5	TSPAN2	1.73401	1.39188e-08	8.37439e-07
ENSG00000141576.10	RNF157	-1.733	0.00304852	0.0255559
ENSG00000147010.13	SH3KBP1	1.73201	6.46085e-07	2.44986e-05
ENSG00000034063.9	UHRF1	1.73177	0.00172931	0.0167139
ENSG00000108813.8	DLX4	1.73105	0.000350931	0.00484089
ENSG00000164976.8	KIAA1161	-1.73092	3.83711e-06	0.00011629
ENSG00000180672.4	AC007362.1	1.73084	6.21925e-06	0.000175138
ENSG00000137101.8	CD72	-1.73029	0.00186776	0.0177366
ENSG00000228393.3	RP11-325F22.3	-1.72919	0.00288635	0.0245498
ENSG00000166073.4	GPR176	1.7289	2.17342e-05	0.00049356
ENSG00000253223.1	RP11-409C19.2	-1.72835	0.0015856	0.015779
ENSG00000183876.8	ARSI	1.72832	1.32643e-06	4.50572e-05
ENSG00000197461.9	PDGFA	1.72829	3.80772e-08	2.01446e-06
ENSG00000079102.12	RUNX1T1	-1.72792	2.50378e-07	1.04677e-05
ENSG00000148053.11	NTRK2	1.72701	7.58361e-05	0.00140512
ENSG00000197956.5	S100A6	1.7268	1.19648e-10	1.18242e-08
ENSG00000106785.10	TRIM14	-1.72662	2.69726e-07	1.11905e-05
ENSG00000232973.4	CYP1B1-AS1	-1.72625	0.00548495	0.0390704
ENSG00000149970.10	CNKSR2	1.72565	0.00107038	0.0117469
ENSG00000184599.9	FAM19A3	-1.72439	0.00525664	0.0379274
ENSG00000176857.4	CTC-298B17.1	1.72424	0.00623478	0.0429662
ENSG00000099219.9	ERMP1	-1.7233	1.72321e-07	7.6978e-06
ENSG00000106236.3	NPTX2	1.72306	0.000768044	0.00910098
ENSG00000176641.6	RNF152	1.72205	7.48483e-05	0.00139315
ENSG00000123329.13	ARHGAP9	1.72187	0.00466754	0.0346559
ENSG00000204065.2	TCEAL5	-1.72103	0.000376461	0.00510626
ENSG00000157514.12	TSC22D3	1.72057	1.78387e-10	1.68127e-08
ENSG00000179152.14	TCAIM	1.72025	8.92548e-09	5.66264e-07
ENSG00000188015.5	S100A3	1.72	5.75288e-05	0.00111639
ENSG00000100342.16	APOL1	-1.71927	0.00016959	0.002703
ENSG00000174963.13	ZIC4	1.71811	0.00683797	0.0458442
ENSG00000177990.7	DPY19L2	-1.71743	0.000116539	0.00198971
ENSG00000067082.10	KLF6	1.71714	0.000145863	0.00238786
ENSG00000118849.5	RARRES1	1.71662	0.00184964	0.0175748
ENSG00000163032.7	VSNL1	1.7158	0.00300538	0.0252957
ENSG00000212694.4	AC084018.1	-1.71552	4.06062e-05	0.000827605
ENSG00000111215.6	PRR4	-1.71533	7.50369e-05	0.00139507
ENSG00000261254.1	RP4-714D9.5	-1.71419	0.00563316	0.0397786
ENSG00000106511.5	MEOX2	1.71394	6.71368e-05	0.00126844
ENSG00000182168.10	UNC5C	-1.71387	9.29761e-05	0.00164769
ENSG00000016391.5	CHDH	-1.71376	8.73456e-07	3.17728e-05
ENSG00000071073.6	MGAT4A	-1.7134	0.000333737	0.00464299
ENSG00000185551.8	NR2F2	-1.71279	0.0033178	0.0270349
ENSG00000110693.11	SOX6	-1.71235	4.62797e-05	0.000920231
ENSG00000078053.12	AMPH	1.71124	0.00220151	0.0200359
ENSG00000188487.7	INSC	-1.71105	8.0016e-06	0.000215646
ENSG00000225138.2	CTD-2228K2.7	-1.71068	0.000221109	0.00334122
ENSG00000095713.9	CRTAC1	1.71061	0.000227492	0.00341552
ENSG00000115963.9	RND3	1.70987	7.75948e-07	2.86984e-05
ENSG00000244509.2	APOBEC3C	1.70752	5.50203e-05	0.00107567
ENSG00000152894.10	PTPRK	1.70747	2.75428e-06	8.6818e-05
ENSG00000157240.2	FZD1	1.70707	1.10662e-06	3.83087e-05
ENSG00000155367.10	PPM1J	-1.7069	0.000487973	0.00629462
ENSG00000122591.7	FAM126A	1.70513	1.00559e-06	3.54129e-05
ENSG00000002745.8	WNT16	1.70472	0.00604458	0.0419927
ENSG00000235831.2	BHLHE40-AS1	-1.70471	0.00213436	0.0196614
ENSG00000198142.3	SOWAHC	1.70421	2.5555e-06	8.13816e-05
ENSG00000164694.12	FNDC1	1.70313	1.43789e-07	6.58562e-06
ENSG00000171812.6	COL8A2	1.70284	8.50433e-12	1.09184e-09
ENSG00000164626.8	KCNK5	-1.70247	4.44886e-06	0.000133098
ENSG00000101104.8	PABPC1L	-1.70186	7.40335e-05	0.00138114
ENSG00000198373.8	WWP2	-1.70018	1.45179e-07	6.61213e-06
ENSG00000165030.3	NFIL3	1.69938	0.00644946	0.0440178
ENSG00000188763.3	FZD9	-1.6989	6.91307e-08	3.40536e-06
ENSG00000163359.10	COL6A3	1.69845	4.67425e-08	2.39666e-06
ENSG00000203843.3	PFN1P2	-1.69808	0.00503235	0.0367783
ENSG00000105810.5	CDK6	1.6976	2.2323e-07	9.55319e-06
ENSG00000173706.8	HEG1	1.69745	1.32226e-05	0.000327651
ENSG00000167588.8	GPD1	-1.6974	0.00285908	0.024471
ENSG00000119138.3	KLF9	1.69721	1.35678e-07	6.24923e-06
ENSG00000105639.14	JAK3	-1.69682	2.58091e-05	0.000566487
ENSG00000229481.1	CTD-2554C21.3	-1.69664	9.51643e-05	0.00167672
ENSG00000227525.3	RP11-282K24.1	1.69626	1.74021e-07	7.74988e-06
ENSG00000111199.6	TRPV4	-1.69537	2.9861e-14	6.57952e-12
ENSG00000135914.5	HTR2B	-1.69371	0.000238376	0.00354799
ENSG00000163520.9	FBLN2	1.69349	0.00581475	0.0407811
ENSG00000166963.8	MAP1A	1.69329	7.98037e-05	0.00145711
ENSG00000154556.13	SORBS2	1.69296	1.41676e-05	0.000346374
ENSG00000112208.8	BAG2	1.69197	2.49298e-05	0.000550786
ENSG00000188206.5	HNRNPU-AS1	-1.69147	0.000686823	0.00829529
ENSG00000174483.15	BBS1	-1.69091	0.00313861	0.0259114
ENSG00000123485.6	HJURP	1.69056	0.00552452	0.0392493
ENSG00000137563.7	GGH	1.69005	1.26626e-05	0.000317637
ENSG00000111077.12	TENC1	-1.68946	6.43151e-13	1.07006e-10
ENSG00000134057.10	CCNB1	1.68907	0.000804907	0.0094214
ENSG00000180263.9	FGD6	-1.68903	0.000341313	0.00473224
ENSG00000122641.9	INHBA	1.68808	0.000153952	0.00248779
ENSG00000205277.5	MUC12	1.68794	0.00409609	0.0312503
ENSG00000174332.3	GLIS1	1.6879	0.00039932	0.00534997
ENSG00000038210.9	PI4K2B	1.68769	1.77218e-07	7.80957e-06
ENSG00000213694.3	S1PR3	1.68747	7.54631e-06	0.000206447
ENSG00000078596.6	ITM2A	-1.68686	1.4505e-06	4.85037e-05
ENSG00000205542.6	TMSB4X	1.68671	0.000843782	0.00975875
ENSG00000237683.5	AL627309.1	-1.68639	0.000996533	0.0110959
ENSG00000172716.12	SLFN11	1.68587	0.000137242	0.00227412
ENSG00000165072.9	MAMDC2	1.68558	0.000563615	0.00707993
ENSG00000173698.13	GPR64	1.68553	0.000676039	0.00820546
ENSG00000224594.2	RPL29P19	-1.68455	7.24432e-07	2.71386e-05
ENSG00000021300.8	PLEKHB1	-1.68444	5.04933e-07	1.96022e-05
ENSG00000175093.4	SPSB4	1.68406	1.7846e-05	0.000420491
ENSG00000034239.6	EFCAB1	-1.67971	2.93376e-05	0.000631069
ENSG00000113739.6	STC2	-1.67955	3.44018e-05	0.000725642
ENSG00000179630.6	LACC1	1.67816	7.79493e-07	2.87548e-05
ENSG00000226855.1	RP11-350G8.3	1.6776	0.00072248	0.00865543
ENSG00000204291.6	COL15A1	1.67736	1.63056e-06	5.4037e-05
ENSG00000100744.10	GSKIP	1.67715	2.76083e-06	8.6818e-05
ENSG00000086159.8	AQP6	-1.67588	0.000990689	0.0110563
ENSG00000176842.10	IRX5	1.67585	0.00403149	0.0309087
ENSG00000196136.10	SERPINA3	-1.67466	1.38468e-09	1.1059e-07
ENSG00000113205.2	PCDHB3	-1.67451	0.000483947	0.0062625
ENSG00000100505.9	TRIM9	-1.67379	0.000615145	0.00759844
ENSG00000102760.12	RGCC	1.6734	5.0643e-05	0.000997263
ENSG00000155849.11	ELMO1	1.67254	1.9356e-05	0.000450214
ENSG00000118263.10	KLF7	1.67234	1.64495e-07	7.42963e-06
ENSG00000224963.2	U82695.9	-1.6723	4.02174e-06	0.000121434
ENSG00000169908.6	TM4SF1	1.67223	7.53935e-07	2.8066e-05
ENSG00000185924.5	RTN4RL1	-1.67193	4.76396e-09	3.26371e-07
ENSG00000254360.2	AC006160.8	-1.67161	0.00582304	0.0408013
ENSG00000100528.7	CNIH	1.67154	1.13164e-09	9.13432e-08
ENSG00000176595.3	KBTBD11	-1.67152	1.12463e-05	0.000287415
ENSG00000165490.8	C11orf82	1.67112	0.00295652	0.0249902
ENSG00000178809.7	TRIM73	-1.67087	0.00395946	0.0305388
ENSG00000153721.12	CNKSR3	-1.67062	4.75792e-06	0.000141051
ENSG00000185483.7	ROR1	1.67045	0.00109913	0.0119875
ENSG00000104290.6	FZD3	1.67034	0.000191609	0.00298108
ENSG00000105880.4	DLX5	-1.66881	3.57938e-06	0.000109292
ENSG00000164929.12	BAALC	1.6677	1.03724e-05	0.000268044
ENSG00000140332.11	TLE3	-1.66742	9.3242e-11	9.38464e-09
ENSG00000112414.10	GPR126	-1.66698	6.79765e-06	0.000190113
ENSG00000115738.5	ID2	1.66633	0.000196916	0.00304622
ENSG00000196935.4	SRGAP1	-1.66579	0.0014496	0.0146624
ENSG00000177103.9	DSCAML1	-1.66442	2.82081e-05	0.000610801
ENSG00000101000.4	PROCR	1.66418	1.73269e-05	0.00040963
ENSG00000227252.1	AC105760.2	-1.66284	0.00572348	0.0402421
ENSG00000152465.13	NMT2	-1.66217	6.11089e-10	5.41512e-08
ENSG00000172247.3	C1QTNF4	-1.66128	0.00121134	0.0128922
ENSG00000187867.4	PALM3	-1.66057	0.00195882	0.0183449
ENSG00000100784.5	RPS6KA5	-1.66024	0.000446489	0.0058427
ENSG00000008056.8	SYN1	1.65851	0.00101631	0.0112881
ENSG00000145088.4	EAF2	1.65789	0.00248827	0.0220256
ENSG00000149131.11	SERPING1	-1.65758	2.2713e-06	7.29007e-05
ENSG00000110881.7	ASIC1	-1.6572	0.000352111	0.00484897
ENSG00000226549.3	SCDP1	-1.655	0.00112504	0.0122292
ENSG00000128602.5	SMO	-1.65491	4.47461e-08	2.31969e-06
ENSG00000072401.9	UBE2D1	1.65473	3.87175e-05	0.000796077
ENSG00000127990.11	SGCE	-1.65465	1.74438e-07	7.74988e-06
ENSG00000196405.8	EVL	1.65369	3.03145e-08	1.66986e-06
ENSG00000261888.1	AC144831.1	1.65314	0.00277087	0.0239042
ENSG00000156381.4	ANKRD9	1.65265	0.00349148	0.0280852
ENSG00000132680.6	KIAA0907	-1.65156	1.89282e-07	8.252e-06
ENSG00000100399.11	CHADL	-1.65061	0.000101279	0.00175862
ENSG00000186732.8	MPPED1	-1.65045	0.00383006	0.0299043
ENSG00000204128.5	C2orf72	-1.65029	7.60559e-05	0.0014076
ENSG00000251661.3	RP11-326C3.11	-1.64937	0.00128838	0.013492
ENSG00000137343.13	ATAT1	-1.64904	0.000163128	0.00261277
ENSG00000175505.9	CLCF1	1.649	7.31024e-05	0.00137004
ENSG00000224652.1	AC139666.1	-1.64862	0.00432653	0.0326593
ENSG00000186567.8	CEACAM19	-1.64799	0.00142224	0.0144749
ENSG00000099139.9	PCSK5	1.64766	6.01061e-06	0.000170737
ENSG00000173727.7	AP000769.1	-1.64749	0.00208293	0.019253
ENSG00000181588.14	MEX3D	1.64657	0.00112745	0.0122473
ENSG00000182841.8	RRP7B	-1.64587	0.000243815	0.00362389
ENSG00000205362.6	MT1A	1.64489	0.00252916	0.0222427
ENSG00000154721.10	JAM2	-1.64442	2.28428e-05	0.000514158
ENSG00000234771.2	RP11-395P17.3	-1.64411	0.0064808	0.0441695
ENSG00000131127.9	ZNF141	-1.64337	0.000614532	0.00759663
ENSG00000079482.11	OPHN1	-1.64335	3.56979e-05	0.000747181
ENSG00000162654.8	GBP4	-1.6433	0.000896518	0.0102653
ENSG00000150347.10	ARID5B	1.64269	1.16544e-05	0.000296452
ENSG00000244731.3	C4A	-1.64231	3.01816e-05	0.000645816
ENSG00000135525.13	MAP7	1.64231	8.60373e-06	0.000228274
ENSG00000197442.8	MAP3K5	-1.64182	0.000139313	0.00229909
ENSG00000239569.1	RP11-325F22.4	-1.64177	0.00168388	0.0164023
ENSG00000203668.1	CHML	1.64048	4.33651e-05	0.000872924
ENSG00000080947.10	CROCCP3	-1.64047	0.00392682	0.0303877
ENSG00000101230.4	ISM1	-1.64043	2.87745e-13	4.99115e-11
ENSG00000212670.1	AL161915.1	-1.6404	0.0067403	0.045376
ENSG00000170385.9	SLC30A1	1.64039	2.79716e-05	0.000606485
ENSG00000134802.12	SLC43A3	-1.64031	6.57957e-09	4.3258e-07
ENSG00000185513.9	L3MBTL1	-1.63909	0.00181963	0.0173563
ENSG00000182606.10	TRAK1	1.63894	0.000163957	0.00262091
ENSG00000264098.1	CTD-2350C19.1	-1.63838	0.00652861	0.0443168
ENSG00000242600.2	MBL1P	-1.63812	0.0047943	0.0353555
ENSG00000175873.3	AC004840.9	-1.63794	0.000490766	0.00632065
ENSG00000111664.6	GNB3	-1.63669	0.00300565	0.0252957
ENSG00000176945.12	MUC20	-1.63639	9.72636e-05	0.00169795
ENSG00000088298.7	EDEM2	1.63633	3.19145e-07	1.29444e-05
ENSG00000168062.5	BATF2	-1.63597	0.00165374	0.0162342
ENSG00000158747.9	NBL1	1.6354	0.00237356	0.0212176
ENSG00000158769.12	F11R	1.63454	0.00404196	0.0309409
ENSG00000112559.9	MDFI	-1.63451	3.42204e-08	1.8537e-06
ENSG00000198695.2	MT-ND6	-1.63437	0.00140827	0.0143781
ENSG00000145284.7	SCD5	1.63434	0.00310349	0.0257256
ENSG00000099860.4	GADD45B	1.63428	0.00160309	0.0158896
ENSG00000232098.2	CTD-2619J13.14	-1.63277	0.00195676	0.0183449
ENSG00000123453.12	SARDH	-1.63234	0.00264112	0.0230414
ENSG00000078098.9	FAP	1.63213	6.68219e-06	0.000187205
ENSG00000056998.14	GYG2	-1.63211	6.472e-05	0.00122705
ENSG00000237943.1	PRKCQ-AS1	-1.63174	0.000178122	0.00281695
ENSG00000224389.4	C4B	-1.63133	1.80548e-05	0.000424184
ENSG00000131153.4	GINS2	1.63118	0.00376382	0.0295261
ENSG00000165312.5	OTUD1	1.63054	0.00043209	0.00567706
ENSG00000235815.1	RP1-125N5.2	-1.63003	0.00166741	0.0163188
ENSG00000157766.11	ACAN	-1.62983	4.66564e-05	0.000926593
ENSG00000270093.1	AP000473.8	-1.6293	0.00350341	0.0281142
ENSG00000138756.13	BMP2K	1.62836	5.82192e-07	2.21791e-05
ENSG00000115041.8	KCNIP3	-1.62832	0.00312717	0.0258693
ENSG00000247626.3	MARS2	1.62822	0.00121735	0.0129393
ENSG00000196542.4	SPTSSB	-1.62762	0.00207599	0.0192209
ENSG00000237125.4	RP11-471J12.1	-1.62561	0.00245801	0.0217933
ENSG00000183155.4	RABIF	1.6254	5.9931e-07	2.2778e-05
ENSG00000173276.9	ZBTB21	1.62496	7.70224e-07	2.86071e-05
ENSG00000156273.11	BACH1	1.6248	1.86443e-06	6.10432e-05
ENSG00000048740.12	CELF2	1.62385	0.00330343	0.026947
ENSG00000100234.11	TIMP3	1.62335	0.000643271	0.00786247
ENSG00000134882.11	UBAC2	1.62267	1.98148e-09	1.53848e-07
ENSG00000171817.12	ZNF540	-1.62217	0.000353517	0.00485602
ENSG00000241684.1	ADAMTS9-AS2	-1.62099	0.000180702	0.00284946
ENSG00000230797.2	YY2	1.6209	0.00558001	0.0395402
ENSG00000175592.4	FOSL1	1.61966	0.0057075	0.0401817
ENSG00000164197.7	RNF180	1.61954	0.000658763	0.00802175
ENSG00000188536.8	HBA2	1.6195	0.00038423	0.00517758
ENSG00000104450.8	SPAG1	1.6193	0.00101732	0.0112916
ENSG00000089847.8	ANKRD24	-1.61788	0.00309774	0.0257256
ENSG00000234380.1	AP000330.8	1.61786	0.00209648	0.0193562
ENSG00000165795.15	NDRG2	-1.61758	4.48147e-08	2.31969e-06
ENSG00000113368.7	LMNB1	1.61745	0.00415493	0.0316275
ENSG00000114738.6	MAPKAPK3	1.61723	3.54285e-08	1.89457e-06
ENSG00000175048.12	ZDHHC14	-1.61691	9.9785e-05	0.00173639
ENSG00000189337.11	KAZN	1.6163	2.41343e-05	0.000534661
ENSG00000260025.1	RP11-490M8.1	-1.61607	0.000905115	0.0103116
ENSG00000136108.10	CKAP2	1.61562	0.000888455	0.0101944
ENSG00000196954.8	CASP4	1.6156	0.000205029	0.00313897
ENSG00000182481.4	KPNA2	1.61545	2.87686e-05	0.000622111
ENSG00000009694.9	TENM1	-1.61482	0.000879118	0.0101082
ENSG00000116815.11	CD58	1.61432	3.43162e-05	0.000724775
ENSG00000100036.11	SLC35E4	1.61425	0.00118113	0.0126616
ENSG00000210107.1	MT-TQ	-1.6142	0.00460686	0.0342934
ENSG00000162687.11	KCNT2	-1.61401	1.81676e-05	0.000425608
ENSG00000150995.13	ITPR1	1.61392	1.90774e-05	0.000445
ENSG00000196220.10	SRGAP3	-1.61387	0.000976462	0.0109499
ENSG00000196597.7	ZNF782	-1.61375	9.10322e-05	0.00162216
ENSG00000090339.4	ICAM1	-1.61349	1.64185e-10	1.55641e-08
ENSG00000236144.2	AD000090.2	-1.61263	9.56754e-05	0.00167921
ENSG00000181467.2	RAP2B	1.6124	2.02204e-07	8.69906e-06
ENSG00000144655.10	CSRNP1	1.61124	0.00305288	0.0255661
ENSG00000150054.13	MPP7	1.61078	0.000634409	0.00778333
ENSG00000136449.9	MYCBPAP	-1.61077	0.00568848	0.0400824
ENSG00000127920.4	GNG11	1.61067	7.11904e-07	2.67456e-05
ENSG00000168615.7	ADAM9	1.61047	3.8521e-05	0.00079404
ENSG00000151693.5	ASAP2	1.60991	1.40963e-07	6.47438e-06
ENSG00000204314.6	PRRT1	-1.60981	0.000190567	0.00297055
ENSG00000179240.4	RP11-111M22.2	-1.6098	0.00342925	0.0277902
ENSG00000243449.2	C4orf48	1.60922	0.00324216	0.0265379
ENSG00000140525.13	FANCI	1.60815	0.00142307	0.0144749
ENSG00000162337.7	LRP5	-1.60723	1.18199e-07	5.52217e-06
ENSG00000090539.11	CHRD	1.60722	0.000314121	0.00444348
ENSG00000160867.10	FGFR4	-1.60705	0.00689864	0.0461444
ENSG00000213654.5	GPSM3	-1.60658	0.00421118	0.0319545
ENSG00000078237.4	C12orf5	1.606	0.00351179	0.0281236
ENSG00000164627.13	KIF6	-1.60591	0.00479737	0.0353621
ENSG00000180447.5	GAS1	1.60574	1.13356e-05	0.000288791
ENSG00000181619.11	GPR135	-1.60565	0.000109166	0.00188831
ENSG00000108557.13	RAI1	-1.60247	3.05282e-08	1.67597e-06
ENSG00000109705.7	NKX3-2	-1.6024	3.70781e-05	0.000769169
ENSG00000196139.6	AKR1C3	1.60152	0.000898141	0.0102694
ENSG00000135476.7	ESPL1	1.60118	0.00753758	0.0495166
ENSG00000183114.6	FAM43B	-1.59997	7.37393e-06	0.000203095
ENSG00000105997.17	HOXA3	-1.59903	0.000428036	0.00563742
ENSG00000223656.1	HMGB3P10	1.59864	0.00580565	0.0407495
ENSG00000054277.8	OPN3	1.59794	0.00104826	0.0115642
ENSG00000180834.3	MAP6D1	-1.59775	0.000996968	0.0110959
ENSG00000196502.7	SULT1A1	-1.59766	0.00014686	0.00239935
ENSG00000260549.1	MT1L	1.59761	0.000142398	0.00234053
ENSG00000150967.12	ABCB9	-1.5976	0.000208093	0.00317692
ENSG00000250451.1	HOXC-AS1	-1.59758	0.00327033	0.0267416
ENSG00000249087.3	C1orf213	-1.59704	0.00727309	0.0481672
ENSG00000189058.4	APOD	-1.59654	0.00277014	0.0239042
ENSG00000137285.9	TUBB2B	-1.5965	7.06645e-06	0.000195617
ENSG00000102053.11	ZC3H12B	-1.59598	0.000271864	0.00397198
ENSG00000230633.1	RP11-37E23.5	-1.59588	0.000311685	0.00441531
ENSG00000267194.1	RP1-193H18.2	-1.59499	0.00011401	0.00195471
ENSG00000173221.9	GLRX	1.59454	1.70753e-05	0.000405259
ENSG00000143819.8	EPHX1	-1.59435	0.000159674	0.00256755
ENSG00000233165.1	RP11-96C23.8	-1.59365	0.0045954	0.0342763
ENSG00000245205.3	RP11-841C19.6	1.59351	1.16618e-06	4.01146e-05
ENSG00000153044.5	CENPH	1.59183	0.00135533	0.0139777
ENSG00000161996.13	WDR90	-1.59118	0.000117089	0.001997
ENSG00000102313.8	ITIH6	-1.5907	9.87362e-05	0.00171997
ENSG00000103966.5	EHD4	1.59059	8.61015e-06	0.000228274
ENSG00000124006.9	OBSL1	-1.59032	4.6288e-11	5.06528e-09
ENSG00000214688.3	C10orf105	1.59026	0.00206133	0.0191074
ENSG00000164109.8	MAD2L1	1.59012	0.00203725	0.0189273
ENSG00000158710.10	TAGLN2	1.59001	1.65967e-05	0.000396207
ENSG00000239779.2	WBP1	-1.58969	4.17989e-06	0.000125512
ENSG00000138449.6	SLC40A1	-1.58962	8.88918e-06	0.000234908
ENSG00000163535.13	SGOL2	1.5894	0.00122733	0.0130284
ENSG00000144802.7	NFKBIZ	1.58841	0.000737115	0.00880487
ENSG00000260807.2	RP11-161M6.2	-1.58802	1.00946e-07	4.84096e-06
ENSG00000130303.8	BST2	-1.58792	0.00608637	0.0422621
ENSG00000145861.7	C1QTNF2	1.58738	0.00400295	0.0307858
ENSG00000150764.9	DIXDC1	1.58721	2.92193e-05	0.000630185
ENSG00000156042.13	TTC18	-1.58714	0.0025215	0.0221993
ENSG00000101493.6	ZNF516	-1.5866	8.50013e-07	3.11448e-05
ENSG00000109794.9	FAM149A	-1.58656	0.000188368	0.00294387
ENSG00000124466.8	LYPD3	-1.58653	0.000748673	0.0089038
ENSG00000088320.3	REM1	-1.58632	3.37149e-05	0.000712997
ENSG00000189320.4	FAM180A	1.58616	5.72239e-06	0.000164556
ENSG00000167077.8	MEI1	-1.58571	3.32965e-05	0.000705064
ENSG00000157734.9	SNX22	-1.5857	0.0045411	0.0339334
ENSG00000144749.9	LRIG1	-1.58567	5.92486e-09	3.95921e-07
ENSG00000123353.5	ORMDL2	1.5856	1.65959e-08	9.80421e-07
ENSG00000248905.4	FMN1	-1.5853	0.000141733	0.00233194
ENSG00000234964.3	FABP5P7	-1.58521	0.000366326	0.00499411
ENSG00000110719.5	TCIRG1	1.58506	0.000184536	0.00289592
ENSG00000117477.8	C1orf114	1.5843	0.00252467	0.0222152
ENSG00000152977.5	ZIC1	1.58374	0.00196253	0.0183692
ENSG00000176998.3	HCG4	-1.58261	4.15665e-06	0.000125045
ENSG00000153208.12	MERTK	-1.58209	4.52109e-05	0.000902282
ENSG00000162572.15	SCNN1D	-1.58125	0.0035078	0.0281236
ENSG00000188257.6	PLA2G2A	-1.58118	5.39227e-05	0.00105674
ENSG00000164023.10	SGMS2	1.58039	2.31013e-07	9.7582e-06
ENSG00000143341.7	HMCN1	1.58003	0.00157166	0.015683
ENSG00000260563.2	RP13-516M14.1	-1.57992	0.000215788	0.00326991
ENSG00000149575.5	SCN2B	-1.57949	5.29634e-07	2.04637e-05
ENSG00000185862.5	EVI2B	1.57942	0.00306016	0.025584
ENSG00000197479.4	PCDHB11	-1.57919	0.00575498	0.0404287
ENSG00000117143.8	UAP1	1.57908	2.33338e-05	0.00052189
ENSG00000176593.3	CTD-2368P22.1	-1.57877	0.00307747	0.0256403
ENSG00000257074.2	RPL29P33	1.57858	0.00364401	0.0288285
ENSG00000082781.6	ITGB5	1.57826	1.12638e-11	1.4237e-09
ENSG00000007171.12	NOS2	1.57791	0.00422678	0.03201
ENSG00000103257.4	SLC7A5	1.57764	0.000481393	0.00623441
ENSG00000162976.8	PQLC3	1.5775	9.7442e-06	0.000253801
ENSG00000121964.9	GTDC1	1.57749	2.68604e-06	8.52061e-05
ENSG00000196368.4	NUDT11	1.57735	0.00150096	0.0150883
ENSG00000163584.13	RPL22L1	1.57615	1.36739e-06	4.60647e-05
ENSG00000166145.9	SPINT1	1.57589	0.000299218	0.00427586
ENSG00000114631.10	PODXL2	1.57587	0.000504708	0.00646446
ENSG00000165807.3	PPP1R36	1.57464	0.000879703	0.0101082
ENSG00000235316.1	DUSP8P5	-1.57377	0.00742992	0.048987
ENSG00000221866.5	PLXNA4	1.57372	0.00616615	0.0426193
ENSG00000073910.15	FRY	-1.57357	0.000244557	0.0036316
ENSG00000251474.2	RPL32P3	-1.57329	0.000788912	0.00927412
ENSG00000068078.13	FGFR3	-1.57323	2.40811e-06	7.69885e-05
ENSG00000108179.9	PPIF	-1.57283	1.70806e-07	7.67216e-06
ENSG00000084444.9	KIAA1467	-1.57252	0.000127663	0.00213492
ENSG00000138646.4	HERC5	-1.57207	0.00203691	0.0189273
ENSG00000143919.10	CAMKMT	-1.57174	0.00367238	0.0289687
ENSG00000261452.1	RP11-509E16.1	-1.57171	0.00716245	0.0475473
ENSG00000088808.12	PPP1R13B	-1.57071	1.45673e-05	0.00035398
ENSG00000229233.1	AC011891.5	-1.57044	0.003037	0.0255051
ENSG00000158457.4	TSPAN33	-1.56985	0.0060954	0.0422737
ENSG00000183098.6	GPC6	-1.56921	3.47527e-08	1.87011e-06
ENSG00000175318.7	GRAMD2	-1.56891	0.00153096	0.0153237
ENSG00000205413.3	SAMD9	1.5686	0.000112231	0.0019303
ENSG00000167552.9	TUBA1A	1.56821	0.000100134	0.00174059
ENSG00000112378.10	PERP	1.56811	2.12844e-11	2.4613e-09
ENSG00000164611.8	PTTG1	1.56772	0.000504287	0.00646416
ENSG00000110880.6	CORO1C	1.56755	3.9188e-07	1.55465e-05
ENSG00000168140.4	VASN	-1.56744	1.21888e-05	0.000307646
ENSG00000088340.11	FER1L4	-1.56722	0.00529172	0.0380933
ENSG00000099326.4	MZF1	-1.56617	3.84239e-05	0.00079304
ENSG00000149243.10	KLHL35	1.56551	0.00548094	0.0390589
ENSG00000236155.2	RP11-231P20.2	-1.56535	0.00496003	0.0363807
ENSG00000255284.1	AP006621.5	-1.56511	0.00515115	0.0373452
ENSG00000183833.12	MAATS1	-1.56494	0.00160657	0.0158951
ENSG00000180730.3	SHISA2	-1.56482	0.00145525	0.0147013
ENSG00000100532.7	CGRRF1	1.56382	1.51662e-05	0.000366349
ENSG00000269821.1	KCNQ1OT1	-1.56305	0.000687897	0.00830212
ENSG00000139618.10	BRCA2	1.56204	0.00386434	0.0301007
ENSG00000086289.7	EPDR1	1.56188	0.000579942	0.00724039
ENSG00000132122.6	SPATA6	-1.56141	5.74911e-05	0.00111639
ENSG00000073792.11	IGF2BP2	1.56117	8.91614e-05	0.00159405
ENSG00000270032.1	C12orf63	-1.56083	0.00596577	0.0415869
ENSG00000136261.10	BZW2	1.56079	3.51197e-06	0.000107637
ENSG00000213235.3	EEF1A1P33	1.56078	2.58603e-05	0.000566736
ENSG00000224722.3	RP11-255B23.1	-1.56026	0.00483889	0.0356199
ENSG00000143995.14	MEIS1	-1.56026	0.00387128	0.0301007
ENSG00000104635.8	SLC39A14	1.56018	0.000480057	0.00622205
ENSG00000135046.9	ANXA1	1.55958	8.33748e-08	4.02197e-06
ENSG00000168528.7	SERINC2	1.5594	0.000143558	0.00235722
ENSG00000134531.5	EMP1	1.55928	2.38115e-07	1.00322e-05
ENSG00000223705.5	NSUN5P1	-1.55908	0.000620303	0.00764478
ENSG00000124491.11	F13A1	1.55891	0.00203666	0.0189273
ENSG00000133116.6	KL	1.55841	0.00310072	0.0257256
ENSG00000169116.7	PARM1	-1.55831	0.000214407	0.00325201
ENSG00000133619.13	KRBA1	-1.55831	1.41526e-05	0.000346374
ENSG00000074855.6	ANO8	-1.55815	0.000207558	0.00317172
ENSG00000012817.11	KDM5D	-1.558	0.000686788	0.00829529
ENSG00000180354.11	C7orf41	-1.55797	5.94616e-06	0.000169502
ENSG00000162599.10	NFIA	-1.55757	5.94635e-06	0.000169502
ENSG00000173918.10	C1QTNF1	1.55753	0.00114	0.0123319
ENSG00000065615.7	CYB5R4	1.5573	0.000362955	0.00495644
ENSG00000187792.3	ZNF70	-1.55728	0.000140225	0.00230946
ENSG00000106799.7	TGFBR1	1.55681	0.000200264	0.00308048
ENSG00000080573.6	COL5A3	1.55617	0.00113097	0.0122691
ENSG00000242732.2	RGAG4	-1.55558	1.71657e-05	0.000406811
ENSG00000077157.15	PPP1R12B	-1.55531	3.70786e-05	0.000769169
ENSG00000101463.5	SYNDIG1	1.55523	0.00739292	0.0487825
ENSG00000164949.3	GEM	-1.55484	0.00142497	0.0144851
ENSG00000204815.4	TTC25	-1.55464	0.000540624	0.00683324
ENSG00000143061.13	IGSF3	1.55395	0.000187641	0.00293899
ENSG00000161249.15	DMKN	-1.55362	0.000188494	0.00294387
ENSG00000197380.6	DACT3	-1.55345	0.000834505	0.00968442
ENSG00000184905.4	TCEAL2	-1.55255	0.000120966	0.00205027
ENSG00000136867.6	SLC31A2	1.55242	8.95453e-07	3.22304e-05
ENSG00000120549.11	KIAA1217	1.55234	0.0035323	0.0282186
ENSG00000163249.5	CCNYL1	1.55182	1.73348e-05	0.00040963
ENSG00000099785.6	37316	1.55127	5.8054e-05	0.00112153
ENSG00000260214.1	GS1-465N13.1	-1.55108	0.00065024	0.00792981
ENSG00000008513.10	ST3GAL1	1.55068	0.001341	0.0138992
ENSG00000170608.2	FOXA3	-1.55062	0.000290111	0.00417498
ENSG00000135245.9	HILPDA	-1.55048	0.000295429	0.00423788
ENSG00000124243.12	BCAS4	1.55021	0.00349605	0.0280942
ENSG00000233225.2	AC004987.9	-1.55017	0.000845112	0.00975889
ENSG00000152137.2	HSPB8	1.54974	2.61883e-05	0.000573154
ENSG00000124802.7	EEF1E1	1.54928	0.000226178	0.00340206
ENSG00000102057.5	KCND1	-1.54919	0.00154011	0.0154059
ENSG00000177839.4	PCDHB9	-1.54882	0.000784187	0.00923971
ENSG00000241839.5	PLEKHO2	-1.54834	9.53711e-07	3.39525e-05
ENSG00000185634.7	SHC4	1.54753	0.000284653	0.0041146
ENSG00000074047.16	GLI2	-1.5467	6.96385e-06	0.000194095
ENSG00000149573.3	MPZL2	-1.54667	0.00367554	0.0289702
ENSG00000176293.14	ZNF135	-1.54636	5.63085e-05	0.00109822
ENSG00000198839.5	ZNF277	1.54626	1.54838e-05	0.000371817
ENSG00000090006.13	LTBP4	1.54614	0.00042419	0.0055958
ENSG00000144161.7	ZC3H8	-1.54607	6.22424e-05	0.00118559
ENSG00000196449.3	YRDC	1.54607	0.000576701	0.00720545
ENSG00000188517.10	COL25A1	1.54515	0.00360158	0.028576
ENSG00000168952.11	STXBP6	1.54486	0.00449942	0.0336743
ENSG00000100522.4	GNPNAT1	1.54453	6.05815e-08	3.03792e-06
ENSG00000205791.2	LOH12CR2	-1.54434	0.00401535	0.030824
ENSG00000182916.7	TCEAL7	1.54402	0.00032134	0.00452067
ENSG00000132801.5	ZSWIM3	-1.54389	0.00249501	0.0220375
ENSG00000168772.9	CXXC4	-1.54377	0.0050923	0.0370929
ENSG00000104998.2	IL27RA	-1.54364	0.00143249	0.0145163
ENSG00000131759.13	RARA	-1.54336	9.18124e-07	3.2829e-05
ENSG00000185920.11	PTCH1	-1.5433	0.00349456	0.0280942
ENSG00000183298.4	RP11-556K13.1	1.54305	0.000127594	0.00213492
ENSG00000112294.8	ALDH5A1	-1.54291	0.000191019	0.00297476
ENSG00000173153.9	ESRRA	1.54286	0.00105284	0.011599
ENSG00000051620.5	HEBP2	1.54217	1.67273e-09	1.31758e-07
ENSG00000204622.6	HLA-J	-1.54216	0.00602576	0.0419155
ENSG00000111262.4	KCNA1	1.54211	0.00376478	0.0295261
ENSG00000197971.10	MBP	1.54196	0.00616612	0.0426193
ENSG00000133624.9	ZNF767	-1.54183	0.000718885	0.00863139
ENSG00000171798.13	KNDC1	-1.54171	0.00216166	0.0198362
ENSG00000153707.11	PTPRD	1.5415	0.00163637	0.0161214
ENSG00000171202.2	TMEM126A	1.54148	1.43108e-06	4.80117e-05
ENSG00000023892.9	DEF6	-1.5414	0.00334143	0.0271731
ENSG00000182220.9	ATP6AP2	1.54065	3.87195e-09	2.74487e-07
ENSG00000138594.8	TMOD3	1.54025	8.33177e-08	4.02197e-06
ENSG00000186462.7	NAP1L2	-1.53949	0.000122778	0.00207236
ENSG00000261485.1	PAN3-AS1	-1.53939	0.00752295	0.0494604
ENSG00000197019.4	SERTAD1	1.53918	0.000426162	0.00561728
ENSG00000174130.8	TLR6	1.53884	0.00701004	0.046748
ENSG00000230606.4	AC159540.1	-1.53871	0.00245524	0.0217806
ENSG00000187243.11	MAGED4B	1.53787	0.00272924	0.0235958
ENSG00000129194.3	SOX15	-1.5377	0.00454653	0.0339584
ENSG00000111962.7	UST	-1.53764	1.70124e-05	0.000404571
ENSG00000203993.3	C9orf37	-1.53741	3.60496e-05	0.000750688
ENSG00000142197.8	DOPEY2	1.5373	0.00649805	0.044183
ENSG00000244414.1	CFHR1	-1.537	0.00207276	0.0192025
ENSG00000160293.12	VAV2	-1.53669	3.56451e-06	0.000109042
ENSG00000155754.10	ALS2CR11	1.53662	0.0052794	0.0380383
ENSG00000109790.12	KLHL5	1.53653	0.000149358	0.00243041
ENSG00000067141.12	NEO1	-1.53631	1.93733e-07	8.35664e-06
ENSG00000160323.14	ADAMTS13	-1.53587	0.00141076	0.0143927
ENSG00000099331.9	MYO9B	-1.53567	1.00634e-08	6.31094e-07
ENSG00000166925.4	TSC22D4	-1.53559	9.16821e-07	3.2829e-05
ENSG00000132613.10	MTSS1L	-1.53524	1.05234e-05	0.000271493
ENSG00000158296.9	SLC13A3	-1.53471	0.00333453	0.027144
ENSG00000033867.12	SLC4A7	1.53215	7.41914e-05	0.0013825
ENSG00000175322.6	ZNF519	-1.53214	8.7638e-05	0.00157545
ENSG00000164032.7	H2AFZ	1.53191	6.029e-06	0.000170961
ENSG00000176973.7	FAM89B	1.53141	2.42187e-05	0.000535802
ENSG00000006534.11	ALDH3B1	1.53112	0.000570903	0.00716044
ENSG00000145979.12	TBC1D7	1.53082	0.00737725	0.0487383
ENSG00000120992.13	LYPLA1	1.53071	0.000189973	0.00296413
ENSG00000228623.2	ZNF883	1.53021	0.00566871	0.039995
ENSG00000198185.7	ZNF334	-1.53019	0.00100219	0.0111464
ENSG00000182600.5	C2orf82	-1.52997	0.00132263	0.0137447
ENSG00000266964.1	FXYD1	-1.52975	0.00128614	0.0134772
ENSG00000061337.11	LZTS1	-1.52888	0.000196106	0.00303657
ENSG00000161800.8	RACGAP1	1.52888	0.000127642	0.00213492
ENSG00000182263.9	FIGN	-1.52812	0.00553598	0.0393137
ENSG00000144476.5	CXCR7	1.52795	0.000306419	0.0043711
ENSG00000113248.3	PCDHB15	-1.52722	5.79794e-05	0.00112142
ENSG00000259091.1	LINC00517	1.52706	0.00498882	0.0365585
ENSG00000149633.7	KIAA1755	-1.52592	7.82001e-05	0.00143911
ENSG00000186056.4	MATN1-AS1	-1.52539	0.00502767	0.0367606
ENSG00000176720.3	BOK	-1.52532	6.90008e-07	2.59829e-05
ENSG00000144331.14	ZNF385B	-1.5251	4.24791e-05	0.000860399
ENSG00000102804.9	TSC22D1	-1.52503	5.01052e-07	1.9498e-05
ENSG00000160307.5	S100B	-1.52478	2.75142e-07	1.13863e-05
ENSG00000152284.4	TCF7L1	-1.5242	0.000651305	0.00793687
ENSG00000128567.12	PODXL	1.52367	0.00634692	0.0435366
ENSG00000165169.6	DYNLT3	1.52292	2.86404e-10	2.66846e-08
ENSG00000026950.12	BTN3A1	-1.52235	6.55562e-05	0.00124002
ENSG00000173218.9	VANGL1	1.52167	8.94306e-07	3.22304e-05
ENSG00000115423.14	DNAH6	-1.52163	0.00309418	0.0257256
ENSG00000174442.7	ZWILCH	1.52144	8.86608e-05	0.00159034
ENSG00000108010.7	GLRX3	1.52131	0.000194903	0.00302657
ENSG00000102218.5	RP2	1.52095	0.000289764	0.00417368
ENSG00000172992.7	DCAKD	-1.52072	1.24802e-07	5.81399e-06
ENSG00000149489.4	ROM1	-1.52063	1.45171e-05	0.000353287
ENSG00000102024.11	PLS3	1.52026	1.77208e-07	7.80957e-06
ENSG00000055813.5	CCDC85A	-1.51984	4.04502e-07	1.60083e-05
ENSG00000204136.6	GGTA1P	-1.51982	0.000572531	0.00716519
ENSG00000133026.8	MYH10	-1.51979	8.64757e-09	5.55113e-07
ENSG00000196963.2	PCDHB16	-1.51946	0.000745545	0.0088863
ENSG00000138834.8	MAPK8IP3	-1.51863	0.000838491	0.00971684
ENSG00000130489.8	SCO2	1.51826	0.00041665	0.00551419
ENSG00000147234.6	FRMPD3	-1.51767	0.00339848	0.0275957
ENSG00000205246.4	RPSAP58	1.51762	0.000267346	0.00391651
ENSG00000197969.7	VPS13A	1.51755	0.000408564	0.00543583
ENSG00000088756.8	ARHGAP28	1.51753	0.00182025	0.0173563
ENSG00000198856.8	OSTC	1.5172	5.19778e-06	0.000152154
ENSG00000236058.2	RP11-215A21.2	1.51707	0.00457742	0.0341734
ENSG00000224376.1	AC017104.6	-1.51697	0.00708511	0.0470945
ENSG00000171155.7	C1GALT1C1	1.51677	2.04286e-06	6.63523e-05
ENSG00000244041.2	RP1-90J20.7	-1.51658	0.00385236	0.0300396
ENSG00000106123.7	EPHB6	-1.51603	0.00126741	0.0133247
ENSG00000168016.9	TRANK1	-1.51587	0.00304068	0.0255164
ENSG00000118257.12	NRP2	1.51586	0.000485533	0.00627804
ENSG00000149150.4	SLC43A1	-1.51539	9.58016e-05	0.00167962
ENSG00000134602.11	MST4	-1.51488	5.95792e-05	0.00114385
ENSG00000151322.14	NPAS3	-1.51484	1.38333e-08	8.3538e-07
ENSG00000144668.7	ITGA9	1.51428	0.000227394	0.00341552
ENSG00000143847.11	PPFIA4	-1.51336	0.000204936	0.00313897
ENSG00000175895.3	PLEKHF2	1.51333	1.08372e-06	3.77565e-05
ENSG00000149212.6	SESN3	-1.51291	1.6248e-05	0.000389023
ENSG00000163430.5	FSTL1	1.51219	2.76866e-06	8.6818e-05
ENSG00000100523.10	DDHD1	1.51203	0.000260101	0.00382757
ENSG00000159212.8	CLIC6	1.51136	0.000274891	0.00400365
ENSG00000118508.4	RAB32	1.51122	0.00218402	0.0199722
ENSG00000108848.10	LUC7L3	-1.51106	4.14777e-06	0.000125008
ENSG00000214199.3	EEF1A1P12	1.51101	0.00267111	0.0232528
ENSG00000101017.9	CD40	-1.51099	0.00165404	0.0162342
ENSG00000163697.12	APBB2	-1.51039	0.000945774	0.0106941
ENSG00000181649.5	PHLDA2	1.50998	0.00400471	0.0307858
ENSG00000214021.11	TTLL3	-1.5099	0.00123616	0.0131051
ENSG00000101166.11	SLMO2	1.50988	2.18965e-05	0.000496497
ENSG00000119514.5	GALNT12	1.50985	0.005539	0.039318
ENSG00000178685.9	PARP10	-1.50926	0.000125665	0.00211235
ENSG00000182022.13	CHST15	1.50827	0.0076201	0.049938
ENSG00000162496.4	DHRS3	-1.50805	1.25451e-06	4.27033e-05
ENSG00000112096.11	SOD2	1.50762	9.39691e-05	0.00165819
ENSG00000142327.6	RNPEPL1	1.50753	0.000306951	0.00437486
ENSG00000110900.10	TSPAN11	-1.50721	0.00011873	0.00201446
ENSG00000257337.1	RP11-983P16.4	-1.50662	5.18092e-06	0.000151933
ENSG00000203875.5	SNHG5	1.50583	7.07222e-05	0.00133002
ENSG00000104219.8	ZDHHC2	1.50537	0.000682192	0.00826385
ENSG00000124831.14	LRRFIP1	1.5053	1.85439e-07	8.1498e-06
ENSG00000137103.12	TMEM8B	-1.50501	1.41697e-05	0.000346374
ENSG00000150756.9	FAM173B	1.50466	0.000494344	0.00635669
ENSG00000253676.1	TAGLN2P1	1.50437	0.00692946	0.0462674
ENSG00000131149.13	GSE1	-1.50396	0.000170949	0.00271975
ENSG00000095637.14	SORBS1	-1.50373	1.0297e-06	3.60283e-05
ENSG00000110455.9	ACCS	-1.50299	0.000440335	0.00577608
ENSG00000171962.12	LRRC48	-1.50282	0.00646079	0.0440582
ENSG00000196850.4	PPTC7	1.50267	1.75851e-07	7.79145e-06
ENSG00000135205.10	CCDC146	-1.50249	0.00147707	0.014894
ENSG00000153714.5	LURAP1L	-1.50237	0.000817181	0.00952405
ENSG00000106025.4	TSPAN12	1.50236	0.00235252	0.0210874
ENSG00000169764.10	UGP2	1.50203	0.000518566	0.0066108
ENSG00000113209.6	PCDHB5	-1.50189	1.78267e-05	0.000420491
ENSG00000251562.3	MALAT1	-1.50161	0.00263659	0.0230384
ENSG00000065675.10	PRKCQ	-1.50143	0.00227671	0.0205547
ENSG00000076604.10	TRAF4	-1.50109	0.0040683	0.0310856
ENSG00000140526.12	ABHD2	1.50102	2.53124e-05	0.000557729
ENSG00000173436.9	MINOS1	1.50042	0.00108793	0.0118893
ENSG00000111012.4	CYP27B1	1.50011	0.00352961	0.0282111
ENSG00000239269.1	RPSAP4	1.50001	0.00156565	0.0156426
ENSG00000212456.1	U1	-1.73705	0.00772036	0.0504731
ENSG00000186530.13	XKR5	1.73078	0.00807119	0.0523264
ENSG00000118245.2	TNP1	1.72849	0.00857081	0.0545461
ENSG00000132170.15	PPARG	1.72201	0.0087638	0.0554497
ENSG00000178568.9	ERBB4	-1.71881	0.00824585	0.0531371
ENSG00000251331.1	RP11-689K5.3	1.71613	0.0091132	0.0569341
ENSG00000268038.1	AC011516.2	-1.71158	0.00864003	0.0548899
ENSG00000074181.4	NOTCH3	1.70924	0.00949492	0.0584648
ENSG00000124159.10	MATN4	-1.70744	0.00920767	0.05728
ENSG00000214290.3	C11orf93	-1.70688	0.00845073	0.0539503
ENSG00000154027.14	AK5	1.70435	0.00968783	0.0593388
ENSG00000185128.11	TBC1D3F	-1.70188	0.0083397	0.0534929
ENSG00000165480.11	SKA3	1.69727	0.0104934	0.0629046
ENSG00000105967.11	TFEC	1.69421	0.0106848	0.0635692
ENSG00000226174.2	TEX22	-1.69206	0.0092426	0.0574535
ENSG00000008517.12	IL32	1.68746	0.0100445	0.0608829
ENSG00000181291.5	TMEM132E	-1.68606	0.0114204	0.066432
ENSG00000258137.1	RP11-753H16.3	1.68373	0.0119291	0.06856
ENSG00000125730.11	C3	-1.68368	0.011564	0.0670901
ENSG00000157388.8	CACNA1D	1.67389	0.00840548	0.0537246
ENSG00000249868.4	RP11-63E5.6	-1.6718	0.00873809	0.05533
ENSG00000175063.12	UBE2C	1.67122	0.0129067	0.072424
ENSG00000205275.2	RP13-608F4.4	-1.66954	0.0120861	0.0691827
ENSG00000232882.1	PHKA1P1	-1.66742	0.0099835	0.0606894
ENSG00000135378.3	PRRG4	1.66618	0.0122538	0.0697865
ENSG00000163501.5	IHH	-1.66571	0.0134357	0.0742353
ENSG00000168970.15	JMJD7-PLA2G4B	-1.66518	0.00798794	0.0518898
ENSG00000115257.10	PCSK4	-1.66457	0.0118186	0.0680687
ENSG00000261777.1	RP11-529K1.2	-1.65873	0.00991549	0.0604466
ENSG00000118156.8	ZNF541	1.65783	0.0097007	0.0593954
ENSG00000112936.14	C7	-1.65774	0.0131401	0.0731967
ENSG00000139209.11	SLC38A4	-1.6562	0.0106711	0.0635243
ENSG00000250771.2	RP11-153M7.3	1.6549	0.0130805	0.0730153
ENSG00000261474.1	RP11-452L6.1	-1.65471	0.0105929	0.0632434
ENSG00000158458.15	NRG2	-1.6546	0.00901528	0.056692
ENSG00000261889.1	RP11-473M20.16	-1.65443	0.0139321	0.076229
ENSG00000187689.5	AMTN	1.65356	0.0149844	0.0803425
ENSG00000229388.1	RP11-442N24__B.1	-1.6477	0.00876949	0.0554641
ENSG00000224810.1	RP11-538D16.2	-1.64726	0.00872281	0.0552761
ENSG00000200488.1	7SK	-1.64521	0.0158877	0.0836724
ENSG00000203497.2	RP11-313D6.4	-1.64171	0.00926907	0.0575742
ENSG00000232044.3	AC073479.1	1.64127	0.014273	0.0774189
ENSG00000208024.1	MIR199A2	-1.63721	0.00833564	0.0534878
ENSG00000167900.7	TK1	1.63487	0.0151479	0.0810591
ENSG00000125657.3	TNFSF9	1.63395	0.0132856	0.0737106
ENSG00000128045.5	RASL11B	1.63364	0.014711	0.079276
ENSG00000237438.1	CECR7	1.63259	0.0083557	0.0535534
ENSG00000237307.2	SRRM1P3	-1.63223	0.0184532	0.0929214
ENSG00000113494.12	PRLR	-1.63129	0.01732	0.0888337
ENSG00000167799.5	NUDT8	1.62999	0.0122748	0.0698644
ENSG00000166582.5	CENPV	-1.62973	0.014219	0.077203
ENSG00000118898.11	PPL	-1.62826	0.0177361	0.0901358
ENSG00000164972.8	C9orf24	-1.6277	0.0138049	0.0757622
ENSG00000099282.5	TSPAN15	1.62725	0.0111526	0.0653409
ENSG00000196581.5	AJAP1	1.62717	0.0164732	0.0857326
ENSG00000198520.6	C1orf228	-1.6267	0.016647	0.0863874
ENSG00000177822.3	AC108142.1	1.62634	0.019114	0.0952777
ENSG00000153162.8	BMP6	1.62523	0.0142899	0.0774847
ENSG00000101443.13	WFDC2	-1.62433	0.0141927	0.0771371
ENSG00000269416.1	CTB-175P5.4	-1.62365	0.0136557	0.0752343
ENSG00000164418.15	GRIK2	-1.62267	0.0184123	0.0927728
ENSG00000233117.1	LINC00702	1.62248	0.013158	0.0732473
ENSG00000124134.4	KCNS1	-1.62163	0.0191076	0.0952777
ENSG00000225032.1	RP11-228B15.4	-1.62101	0.0100958	0.0610577
ENSG00000154760.9	SLFN13	1.61961	0.0173112	0.0888167
ENSG00000223652.2	AC106786.1	-1.61913	0.0108908	0.064385
ENSG00000143228.8	NUF2	1.61817	0.0202319	0.0988555
ENSG00000175084.7	DES	1.61708	0.0175059	0.0894811
ENSG00000269696.1	AC007228.11	-1.61232	0.0138299	0.0758225
ENSG00000131094.3	C1QL1	1.61205	0.0174281	0.0892477
ENSG00000166343.5	MSS51	-1.61187	0.0112964	0.0659566
ENSG00000241644.2	INMT	1.61036	0.00772342	0.0504731
ENSG00000262227.1	RP5-1050D4.5	-1.60977	0.0166599	0.0863993
ENSG00000120049.14	KCNIP2	-1.60845	0.0135758	0.0748828
ENSG00000125798.9	FOXA2	-1.6084	0.0122332	0.0696934
ENSG00000169203.12	NPIPL3	-1.60542	0.0126008	0.0712151
ENSG00000224505.2	AC002117.1	-1.60512	0.0152986	0.0815706
ENSG00000203943.4	SAMD13	1.60397	0.0119409	0.0685793
ENSG00000261903.1	RP1-59D14.6	-1.60336	0.0191601	0.0954562
ENSG00000105011.4	ASF1B	1.60306	0.0130712	0.0729883
ENSG00000176170.9	SPHK1	1.60256	0.00901579	0.056692
ENSG00000198035.9	AGAP9	-1.6024	0.0141591	0.0770712
ENSG00000249592.1	RP11-440L14.1	-1.60234	0.00902145	0.0566991
ENSG00000183090.5	FREM3	-1.59783	0.0202035	0.098776
ENSG00000235904.1	RBMS3-AS3	-1.59743	0.0109293	0.0645191
ENSG00000165949.8	IFI27	1.59653	0.00971612	0.0594675
ENSG00000155926.9	SLA	1.59652	0.0186855	0.0937435
ENSG00000104953.14	TLE6	-1.59407	0.011145	0.0653409
ENSG00000235613.2	NSRP1P1	-1.59206	0.0200799	0.0984397
ENSG00000261088.1	RP11-61A14.3	-1.59191	0.0161532	0.08447
ENSG00000202198.1	RN7SK	-1.5904	0.0125207	0.0709103
ENSG00000112297.10	AIM1	1.5885	0.0091628	0.0571099
ENSG00000133106.10	EPSTI1	1.58838	0.00936482	0.0578603
ENSG00000269210.1	AC019171.1	-1.58833	0.0176614	0.0898719
ENSG00000231394.1	RP11-310H4.3	-1.588	0.0175274	0.0895036
ENSG00000100068.7	LRP5L	-1.5867	0.0167425	0.086654
ENSG00000015520.10	NPC1L1	-1.58584	0.0110603	0.0650681
ENSG00000230530.1	LIMD1-AS1	-1.58303	0.0192771	0.0958273
ENSG00000164185.4	ZNF474	1.58286	0.0131763	0.073324
ENSG00000084710.9	EFR3B	-1.58084	0.0132872	0.0737106
ENSG00000106006.5	HOXA6	-1.57987	0.00926431	0.0575665
ENSG00000203760.4	CENPW	1.57916	0.00928946	0.0576168
ENSG00000188582.4	PAQR9	1.57832	0.0129441	0.0725521
ENSG00000073670.9	ADAM11	-1.57742	0.0127407	0.071807
ENSG00000101680.9	LAMA1	-1.5765	0.0185967	0.0935016
ENSG00000238041.3	RP11-59K5.1	-1.57635	0.015025	0.0804805
ENSG00000104689.5	TNFRSF10A	1.57432	0.0148269	0.0796982
ENSG00000036672.11	USP2	1.57383	0.00918999	0.0572137
ENSG00000226696.1	LENG8-AS1	-1.57374	0.0106262	0.0634035
ENSG00000144648.9	CCBP2	1.57298	0.00858005	0.0545836
ENSG00000111087.5	GLI1	-1.57291	0.0116078	0.0672824
ENSG00000171872.4	KLF17	1.5719	0.020577	0.0999728
ENSG00000168386.14	FILIP1L	1.5716	0.00951496	0.058566
ENSG00000205746.5	RP11-1212A22.1	-1.57028	0.00937349	0.057892
ENSG00000188385.7	JAKMIP3	-1.56939	0.0146584	0.0791932
ENSG00000233937.2	CTC-338M12.4	-1.56896	0.0142143	0.077203
ENSG00000143850.7	PLEKHA6	-1.56689	0.0160072	0.0840303
ENSG00000146966.8	DENND2A	1.56589	0.0186296	0.0935809
ENSG00000054803.3	CBLN4	1.56556	0.0200787	0.0984397
ENSG00000257354.1	RP11-631N16.2	-1.56438	0.0192133	0.0955884
ENSG00000204403.5	CASP12	-1.56315	0.0189572	0.0947277
ENSG00000234072.1	AC074117.10	-1.55922	0.0168778	0.0870575
ENSG00000164687.6	FABP5	-1.55825	0.0191615	0.0954562
ENSG00000145386.5	CCNA2	1.55683	0.0120884	0.0691827
ENSG00000196696.7	PDXDC2P	-1.55597	0.00772072	0.0504731
ENSG00000232931.1	LINC00342	-1.55525	0.0102717	0.0618464
ENSG00000111181.8	SLC6A12	1.55506	0.0167349	0.0866524
ENSG00000246982.2	RP1-179N16.6	-1.5543	0.0132584	0.0736766
ENSG00000196418.7	ZNF124	1.55391	0.0154346	0.0820811
ENSG00000136114.11	THSD1	-1.5526	0.014849	0.0797739
ENSG00000102221.9	PHF16	1.55151	0.0163051	0.0850732
ENSG00000197748.8	WDR96	-1.54828	0.0192014	0.0955679
ENSG00000255027.2	RP11-680F20.9	-1.54747	0.0138227	0.0758191
ENSG00000124257.6	NEURL2	-1.54492	0.0163905	0.0854645
ENSG00000058404.15	CAMK2B	-1.54198	0.0103579	0.0622328
ENSG00000003987.9	MTMR7	1.54067	0.0169043	0.0870575
ENSG00000174938.10	SEZ6L2	1.5395	0.010873	0.0643034
ENSG00000150722.6	PPP1R1C	-1.53897	0.019638	0.0970002
ENSG00000261094.2	RP11-355O1.11	-1.53698	0.0179603	0.0909732
ENSG00000183943.5	PRKX	1.53607	0.0133956	0.0740641
ENSG00000261971.2	RP11-473M20.7	-1.53233	0.0091035	0.0569341
ENSG00000145335.11	SNCA	-1.53187	0.0183016	0.0923005
ENSG00000242282.2	AC108488.4	-1.52897	0.00908772	0.0568593
ENSG00000261801.1	LOXL1-AS1	1.52881	0.0102288	0.0616336
ENSG00000129282.8	MRM1	-1.52834	0.00824839	0.0531371
ENSG00000262468.1	RP11-95P2.1	-1.52822	0.0200804	0.0984397
ENSG00000204149.5	AGAP6	-1.52818	0.011474	0.0666962
ENSG00000206172.4	HBA1	1.52637	0.0156465	0.0828802
ENSG00000099725.10	PRKY	-1.52583	0.0109676	0.064675
ENSG00000008735.10	MAPK8IP2	-1.52395	0.0205074	0.099783
ENSG00000259030.1	FPGT-TNNI3K	-1.52378	0.0186383	0.0935809
ENSG00000136110.8	LECT1	-1.52256	0.00764373	0.0500526
ENSG00000186603.4	HPDL	-1.52029	0.0120488	0.0690531
ENSG00000225031.1	EIF4BP7	-1.51996	0.00988287	0.0603295
ENSG00000151014.4	CCRN4L	1.5184	0.0199393	0.0980135
ENSG00000156140.4	ADAMTS3	-1.51793	0.00808763	0.0523704
ENSG00000234118.1	RPL13AP6	1.51792	0.0102707	0.0618464
ENSG00000148926.5	ADM	-1.51594	0.0127386	0.071807
ENSG00000213131.3	YWHAZP4	1.51402	0.0192015	0.0955679
ENSG00000224281.3	SLC25A5-AS1	-1.51377	0.0202816	0.0990688
ENSG00000174125.3	TLR1	1.50879	0.0128821	0.0723537
ENSG00000203808.6	BVES-AS1	1.50829	0.0172495	0.0886117
ENSG00000160446.14	ZDHHC12	1.50797	0.0103443	0.0622145
ENSG00000102802.5	MEDAG	1.50756	0.0103626	0.0622328
ENSG00000185090.10	MANEAL	-1.50749	0.0112332	0.0657184
ENSG00000104490.13	NCALD	1.50706	0.00953197	0.0586486
ENSG00000233593.1	RP4-665J23.1	-1.5041	0.0106313	0.0634035
ENSG00000197580.7	BCO2	-1.50347	0.0161101	0.0843221
ENSG00000260248.1	RP11-143K11.1	-1.50288	0.00836538	0.0535943
ENSG00000103472.5	RRN3P2	-1.50056	0.0154145	0.0820014
ENSG00000144891.13	AGTR1	-1.50048	0.0125544	0.0710374
ENSG00000204381.7	LAYN	-1.49957	1.40403e-05	0.000345291
ENSG00000234899.4	AC005152.2	-1.49918	0.000347964	0.00480403
ENSG00000116151.8	MORN1	-1.49907	0.00939751	0.0579744
ENSG00000106078.13	COBL	1.49904	0.00880574	0.0556502
ENSG00000228502.1	EEF1A1P11	1.4989	3.52958e-07	1.42804e-05
ENSG00000197375.8	SLC22A5	-1.49853	0.00150976	0.0151674
ENSG00000232699.2	BDH2P1	-1.49851	0.00224174	0.0202933
ENSG00000188459.3	WASF4P	-1.49836	0.0165004	0.0858451
ENSG00000197045.8	GMFB	1.49771	2.98383e-05	0.000640993
ENSG00000173559.7	NABP1	1.49731	0.00123861	0.0131176
ENSG00000162777.12	DENND2D	-1.49699	0.000351835	0.00484897
ENSG00000021574.7	SPAST	1.49699	2.69752e-06	8.54039e-05
ENSG00000134954.9	ETS1	-1.49689	2.30769e-05	0.000516853
ENSG00000244486.3	SCARF2	-1.4968	0.00524462	0.0378882
ENSG00000007312.8	CD79B	-1.49663	0.000388505	0.00522172
ENSG00000108469.10	RECQL5	-1.49637	0.00102819	0.011389
ENSG00000198915.7	RASGEF1A	-1.49632	0.00585995	0.0410247
ENSG00000151239.9	TWF1	1.49621	9.27335e-05	0.00164529
ENSG00000236539.3	RP11-215I23.4	1.49619	0.00143099	0.0145121
ENSG00000162882.10	HAAO	-1.49615	0.00348629	0.0280791
ENSG00000161149.7	TUBA3FP	-1.49612	0.0117358	0.0678316
ENSG00000211455.3	STK38L	1.49611	0.00115224	0.0124255
ENSG00000175600.11	C7orf10	1.49571	0.019081	0.0952589
ENSG00000104312.6	RIPK2	1.49568	0.000256498	0.00379152
ENSG00000141337.8	ARSG	-1.49558	7.54178e-06	0.000206447
ENSG00000204366.3	ZBTB12	-1.4955	0.00212243	0.0195737
ENSG00000169554.11	ZEB2	1.49529	0.00548851	0.0390787
ENSG00000244086.1	RPS20P35	1.4952	0.00526033	0.0379344
ENSG00000005513.9	SOX8	-1.4952	7.90842e-05	0.00144559
